# Supplementary material for: NPCoronaPredict: A Computational Pipeline for the Prediction of the Nanoparticle–Biomolecule Corona
Source: J Chem Inf Model. 2024 Sep 26;64(19):7525–43. doi: 10.1021/acs.jcim.4c00434 (PMC11480982; doi:10.1021/acs.jcim.4c00434)
Supplement: Supplementary file 2 — ci4c00434_si_002.xlsx [file ci4c00434_si_002.xlsx]

## Sheet: Al_R5
Gene	UniProtID	Entry Name	Protein names	Length	Mass	conc_mgL	conc_M	KMCCounts	ShortName	Adsorbed Mass [Da/nm^2]
COL6A3	P12111	CO6A3_HUMAN	Collagen alpha-3(VI) chain	3177	343669	1	2.90978e-09	0.2	Collagen alpha-3	218.8
PLG	P00747	PLMN_HUMAN	Plasminogen (EC 3.4.21.7) [Cleaved into: Plasmin heavy chain A; Activation peptide; Angiostatin; Plasmin heavy chain A, short form; Plasmin light chain B]	810	90569	45	4.96859e-07	0.2	Plasminogen	57.7
CFH	P08603	CFAH_HUMAN	Complement factor H (H factor 1)	1231	139096	100	7.18928e-07	0.1	Complement factor H	44.3
CP	P00450	CERU_HUMAN	Ceruloplasmin (Cuproxidase ceruloplasmin) (EC 1.16.3.4) (Ferroxidase ceruloplasmin) (EC 1.16.3.1) (Glutathione peroxidase ceruloplasmin) (EC 1.11.1.9) (Glutathione-dependent peroxiredoxin ceruloplasmin) (EC 1.11.1.27)	1065	122219	440	3.60009e-06	0.1	Ceruloplasmin	38.9
LUM	P51884	LUM_HUMAN	Lumican (Keratan sulfate proteoglycan lumican) (KSPG lumican)	338	38429	29	7.54638e-07	0.3	Lumican	36.7
CSF1R	P07333	CSF1R_HUMAN	Macrophage colony-stimulating factor 1 receptor (CSF-1 receptor) (CSF-1-R) (CSF-1R) (M-CSF-R) (EC 2.7.10.1) (Proto-oncogene c-Fms) (CD antigen CD115)	972	107984	1.6	1.4817e-08	0.1	Macrophage colony-stimulating factor 1 receptor	34.4
ITIH2	P19823	ITIH2_HUMAN	Inter-alpha-trypsin inhibitor heavy chain H2 (ITI heavy chain H2) (ITI-HC2) (Inter-alpha-inhibitor heavy chain 2) (Inter-alpha-trypsin inhibitor complex component II) (Serum-derived hyaluronan-associated protein) (SHAP)	946	106463	32	3.00574e-07	0.1	Inter-alpha-trypsin inhibitor heavy chain H2	33.9
CRP	P02741	CRP_HUMAN	C-reactive protein [Cleaved into: C-reactive protein(1-205)]	224	25039	5.2	2.07676e-07	0.4	C-reactive protein	31.9
HBA2	P69905	HBA_HUMAN	Hemoglobin subunit alpha (Alpha-globin) (Hemoglobin alpha chain) [Cleaved into: Hemopressin]	142	15258	14	9.17551e-07	0.65	Alpha-globin	31.6
HBA1	P69905	HBA_HUMAN	Hemoglobin subunit alpha (Alpha-globin) (Hemoglobin alpha chain) [Cleaved into: Hemopressin]	142	15258	14	9.17551e-07	0.65	Alpha-globin	31.6
FGA	P02671	FIBA_HUMAN	Fibrinogen alpha chain [Cleaved into: Fibrinopeptide A; Fibrinogen alpha chain]	866	94973	140	1.4741e-06	0.1	Fibrinogen alpha chain [Cleaved into: Fibrinopeptide A; Fibrinogen alpha chain]	30.2
GSN	P06396	GELS_HUMAN	Gelsolin (AGEL) (Actin-depolymerizing factor) (ADF) (Brevin)	782	85698	240	2.80053e-06	0.1	Gelsolin	27.3
QSOX1	O00391	QSOX1_HUMAN	Sulfhydryl oxidase 1 (hQSOX) (EC 1.8.3.2) (Quiescin Q6)	747	82578	2.6	3.14854e-08	0.1	Sulfhydryl oxidase 1	26.3
VCAM1	P19320	VCAM1_HUMAN	Vascular cell adhesion protein 1 (V-CAM 1) (VCAM-1) (INCAM-100) (CD antigen CD106) [Cleaved into: Soluble Vascular Cell Adhesion Molecule-1]	739	81276	1.3	1.59949e-08	0.1	Vascular cell adhesion protein 1	25.9
IGF2	P01344	IGF2_HUMAN	Insulin-like growth factor II (IGF-II) (Somatomedin-A) (T3M-11-derived growth factor) [Cleaved into: Insulin-like growth factor II; Insulin-like growth factor II Ala-25 Del; Preptin]	180	20140	1.2	5.95829e-08	0.4	Insulin-like growth factor II	25.6
APCS	P02743	SAMP_HUMAN	Serum amyloid P-component (SAP) (9.5S alpha-1-glycoprotein) [Cleaved into: Serum amyloid P-component(1-203)]	223	25387	39	1.53622e-06	0.3	Serum amyloid P-component	24.2
CFHR1	Q03591	FHR1_HUMAN	Complement factor H-related protein 1 (FHR-1) (H factor-like protein 1) (FHL-1) (H-factor-like 1) (H36)	330	37651	13	3.45276e-07	0.2	Complement factor H-related protein 1	24
TGFBI	Q15582	BGH3_HUMAN	Transforming growth factor-beta-induced protein ig-h3 (Beta ig-h3) (Kerato-epithelin) (RGD-containing collagen-associated protein) (RGD-CAP)	683	74681	1.6	2.14245e-08	0.1	Transforming growth factor-beta-induced protein ig-h3	23.8
GP1BA	P07359	GP1BA_HUMAN	Platelet glycoprotein Ib alpha chain (GP-Ib alpha) (GPIb-alpha) (GPIbA) (Glycoprotein Ibalpha) (Antigen CD42b-alpha) (CD antigen CD42b) [Cleaved into: Glycocalicin]	652	71540	1.6	2.23651e-08	0.1	Platelet glycoprotein Ib alpha chain	22.8
BCHE	P06276	CHLE_HUMAN	Cholinesterase (EC 3.1.1.8) (Acylcholine acylhydrolase) (Butyrylcholine esterase) (Choline esterase II) (Pseudocholinesterase)	602	68418	9.4	1.37391e-07	0.1	Cholinesterase	21.8
C4BPA	P04003	C4BPA_HUMAN	C4b-binding protein alpha chain (C4bp) (Proline-rich protein) (PRP)	597	67033	28	4.17705e-07	0.1	C4b-binding protein alpha chain	21.3
KRT1	P04264	K2C1_HUMAN	Keratin, type II cytoskeletal 1 (67 kDa cytokeratin) (Cytokeratin-1) (CK-1) (Hair alpha protein) (Keratin-1) (K1) (Type-II keratin Kb1)	644	66039	35	5.2999e-07	0.1	Keratin, type II cytoskeletal 1	21
IGFALS	P35858	ALS_HUMAN	Insulin-like growth factor-binding protein complex acid labile subunit (ALS)	605	66035	26	3.93731e-07	0.1	Insulin-like growth factor-binding ALS	21
LGALS3BP	Q08380	LG3BP_HUMAN	Galectin-3-binding protein (Basement membrane autoantigen p105) (Lectin galactoside-binding soluble 3-binding protein) (Mac-2-binding protein) (MAC2BP) (Mac-2 BP) (Tumor-associated antigen 90K)	585	65331	7.1	1.08677e-07	0.1	Galectin-3-binding protein	20.8
IGHV4-61	A0A0C4DH41	HV461_HUMAN	Immunoglobulin heavy variable 4-61	118	13066	4.4	3.36752e-07	0.5	Immunoglobulin heavy variable 4-61	20.8
IGHV4-59	P01825	HV459_HUMAN	Immunoglobulin heavy variable 4-59 (Ig heavy chain V-II region NEWM)	116	12936	5.5	4.2517e-07	0.5	Immunoglobulin heavy variable 4-59	20.6
CFHR5	Q9BXR6	FHR5_HUMAN	Complement factor H-related protein 5 (FHR-5)	569	64419	1.9	2.94944e-08	0.1	Complement factor H-related protein 5	20.5
IGFBP3	P17936	IBP3_HUMAN	Insulin-like growth factor-binding protein 3 (IBP-3) (IGF-binding protein 3) (IGFBP-3)	291	31674	3.6	1.13658e-07	0.2	Insulin-like growth factor-binding protein 3	20.2
IGHV3-20	A0A0C4DH32	HV320_HUMAN	Immunoglobulin heavy variable 3-20	117	12673	2.2	1.73597e-07	0.5	Immunoglobulin heavy variable 3-20	20.2
KRT6A	P02538	K2C6A_HUMAN	Keratin, type II cytoskeletal 6A (Cytokeratin-6A) (CK-6A) (Cytokeratin-6D) (CK-6D) (Keratin-6A) (K6A) (Type-II keratin Kb6) (allergen Hom s 5)	564	60045	4.5	7.49438e-08	0.1	Keratin, type II cytoskeletal 6A	19.1
SAA4	P35542	SAA4_HUMAN	Serum amyloid A-4 protein (Constitutively expressed serum amyloid A protein) (C-SAA)	130	14747	33	2.23774e-06	0.4	Serum amyloid A-4 protein	18.8
KRT10	P13645	K1C10_HUMAN	Keratin, type I cytoskeletal 10 (Cytokeratin-10) (CK-10) (Keratin-10) (K10)	584	58827	18	3.05982e-07	0.1	Keratin, type I cytoskeletal 10	18.7
EFEMP1	Q12805	FBLN3_HUMAN	EGF-containing fibulin-like extracellular matrix protein 1 (Extracellular protein S1-5) (Fibrillin-like protein) (Fibulin-3) (FIBL-3)	493	54641	1.9	3.47724e-08	0.1	EGF-containing fibulin-like extracellular matrix protein 1	17.4
C1RL	Q9NZP8	C1RL_HUMAN	Complement C1r subcomponent-like protein (C1r-LP) (C1r-like protein) (EC 3.4.21.-) (C1r-like serine protease analog protein) (CLSPa)	487	53498	15	2.80384e-07	0.1	Complement C1r subcomponent-like protein	17
LBP	P18428	LBP_HUMAN	Lipopolysaccharide-binding protein (LBP)	481	53384	1.3	2.43519e-08	0.1	Lipopolysaccharide-binding protein	17
SERPINC1	P01008	ANT3_HUMAN	Antithrombin-III (ATIII) (Serpin C1)	464	52602	120	2.28128e-06	0.1	Antithrombin-III	16.7
F9	P00740	FA9_HUMAN	Coagulation factor IX (EC 3.4.21.22) (Christmas factor) (Plasma thromboplastin component) (PTC) [Cleaved into: Coagulation factor IXa light chain; Coagulation factor IXa heavy chain]	461	51778	8.2	1.58368e-07	0.1	Coagulation factor IX	16.5
F7	P08709	FA7_HUMAN	Coagulation factor VII (EC 3.4.21.21) (Proconvertin) (Serum prothrombin conversion accelerator) (SPCA) (Eptacog alfa) [Cleaved into: Factor VII light chain; Factor VII heavy chain]	466	51594	1.3	2.51967e-08	0.1	Coagulation factor VII	16.4
KRT16	P08779	K1C16_HUMAN	Keratin, type I cytoskeletal 16 (Cytokeratin-16) (CK-16) (Keratin-16) (K16)	473	51268	1.7	3.31591e-08	0.1	Keratin, type I cytoskeletal 16	16.3
IGKV3D-11	A0A0A0MRZ8	KVD11_HUMAN	Immunoglobulin kappa variable 3D-11	115	12625	6.7	5.30693e-07	0.4	Immunoglobulin kappa variable 3D-11	16.1
PCOLCE	Q15113	PCOC1_HUMAN	Procollagen C-endopeptidase enhancer 1 (Procollagen COOH-terminal proteinase enhancer 1) (PCPE-1) (Procollagen C-proteinase enhancer 1) (Type 1 procollagen C-proteinase enhancer protein) (Type I procollagen COOH-terminal proteinase enhancer)	449	47972	1.3	2.70991e-08	0.1	Procollagen C-endopeptidase enhancer 1	15.3
SERPINA7	P05543	THBG_HUMAN	Thyroxine-binding globulin (Serpin A7) (T4-binding globulin)	415	46325	25	5.39665e-07	0.1	Serpin A7	14.7
SERPINA5	P05154	IPSP_HUMAN	Plasma serine protease inhibitor (Acrosomal serine protease inhibitor) (Plasminogen activator inhibitor 3) (PAI-3) (PAI3) (Protein C inhibitor) (PCI) (Serpin A5)	406	45675	2.1	4.5977e-08	0.1	Serpin A5	14.5
SHBG	P04278	SHBG_HUMAN	Sex hormone-binding globulin (SHBG) (Sex steroid-binding protein) (SBP) (Testis-specific androgen-binding protein) (ABP) (Testosterone-estradiol-binding globulin) (TeBG) (Testosterone-estrogen-binding globulin)	402	43779	9.1	2.07862e-07	0.1	Sex hormone-binding globulin)	13.9
SELENOP	P49908	SEPP1_HUMAN	Selenoprotein P (SeP)	381	43174	1.8	4.16918e-08	0.1	Selenoprotein P	13.7
IGHA1	P01876	IGHA1_HUMAN	Immunoglobulin heavy constant alpha 1 (Ig alpha-1 chain C region) (Ig alpha-1 chain C region BUR) (Ig alpha-1 chain C region TRO)	398	42849	130	3.03391e-06	0.1	Immunoglobulin heavy constant alpha 1	13.6
IGKV3D-7	A0A0C4DH55	KVD07_HUMAN	Immunoglobulin kappa variable 3D-7	119	13148	3.7	2.81412e-07	0.3	Immunoglobulin kappa variable 3D-7	12.6
IGKV1D-17	A0A075B6S4	KVD17_HUMAN	Immunoglobulin kappa variable 1D-17	117	12835	1	7.7912e-08	0.3	Immunoglobulin kappa variable 1D-17	12.3
IGKV3-20	P01619	KV320_HUMAN	Immunoglobulin kappa variable 3-20 (Ig kappa chain V-III region B6) (Ig kappa chain V-III region GOL) (Ig kappa chain V-III region HAH) (Ig kappa chain V-III region HIC) (Ig kappa chain V-III region IARC/BL41) (Ig kappa chain V-III region NG9) (Ig kappa chain V-III region SIE) (Ig kappa chain V-III region Ti) (Ig kappa chain V-III region WOL)	116	12557	20	1.59274e-06	0.3	Immunoglobulin kappa variable 3-20	12
IGHV3-13	P01766	HV313_HUMAN	Immunoglobulin heavy variable 3-13 (Ig heavy chain V-III region BRO)	116	12506	33	2.63873e-06	0.3	Immunoglobulin heavy variable 3-13	11.9
CFHR3	Q02985	FHR3_HUMAN	Complement factor H-related protein 3 (FHR-3) (DOWN16) (H factor-like protein 3)	330	37323	3.1	8.30587e-08	0.1	Complement factor H-related protein 3	11.9
JCHAIN	P01591	IGJ_HUMAN	Immunoglobulin J chain (Joining chain of multimeric IgA and IgM)	159	18099	2.2	1.21554e-07	0.2	Immunoglobulin J chain	11.5
FCN2	Q15485	FCN2_HUMAN	Ficolin-2 (37 kDa elastin-binding protein) (Collagen/fibrinogen domain-containing protein 2) (EBP-37) (Ficolin-B) (Ficolin-beta) (Hucolin) (L-ficolin) (Serum lectin p35)	313	34001	1.4	4.11753e-08	0.1	Ficolin-2	10.8
FCN3	O75636	FCN3_HUMAN	Ficolin-3 (Collagen/fibrinogen domain-containing lectin 3 p35) (Collagen/fibrinogen domain-containing protein 3) (Hakata antigen)	299	32903	14	4.25493e-07	0.1	Ficolin-3	10.5
HBB	P68871	HBB_HUMAN	Hemoglobin subunit beta (Beta-globin) (Hemoglobin beta chain) [Cleaved into: LVV-hemorphin-7; Spinorphin]	147	15998	10	6.25078e-07	0.2	Hemoglobin subunit beta	10.2
HBD	P02042	HBD_HUMAN	Hemoglobin subunit delta (Delta-globin) (Hemoglobin delta chain)	147	16055	6.6	4.11087e-07	0.2	Hemoglobin subunit delta	10.2
IGKV2D-40	P01614	KVD40_HUMAN	Immunoglobulin kappa variable 2D-40 (Ig kappa chain V-II region Cum)	121	13310	1.9	1.4275e-07	0.2	Immunoglobulin kappa variable 2D-40	8.5
C1QA	P02745	C1QA_HUMAN	Complement C1q subcomponent subunit A	245	26017	2.7	1.03778e-07	0.1	Complement C1q subcomponent subunit A	8.3
IGHV3-64	A0A075B6Q5	HV364_HUMAN	Immunoglobulin heavy variable 3-64	118	12891	4.3	3.33566e-07	0.2	Immunoglobulin heavy variable 3-64	8.2
IGHV3-15	A0A0B4J1V0	HV315_HUMAN	Immunoglobulin heavy variable 3-15	119	12926	20	1.54727e-06	0.2	Immunoglobulin heavy variable 3-15	8.2
C1QC	P02747	C1QC_HUMAN	Complement C1q subcomponent subunit C	245	25774	2.1	8.14775e-08	0.1	Complement C1q subcomponent subunit C	8.2
IGHV3-7	P01780	HV307_HUMAN	Immunoglobulin heavy variable 3-7 (Ig heavy chain V-III region GAL) (Ig heavy chain V-III region GAR) (Ig heavy chain V-III region JON)	117	12943	39	3.01321e-06	0.2	Immunoglobulin heavy variable 3-7	8.2
IGHV1-69-2	A0A0G2JMI3	HV692_HUMAN	Immunoglobulin heavy variable 1-69-2	117	12871	1.1	8.54634e-08	0.2	Immunoglobulin heavy variable 1-69-2	8.2
IGHV3-21	A0A0B4J1V1	HV321_HUMAN	Immunoglobulin heavy variable 3-21	117	12840	37	2.88162e-06	0.2	Immunoglobulin heavy variable 3-21	8.2
IGHV3-66	A0A0C4DH42	HV366_HUMAN	Immunoglobulin heavy variable 3-66	116	12698	7.2	5.67018e-07	0.2	Immunoglobulin heavy variable 3-66	8.1
IGHV3-38	A0A0C4DH36	HV338_HUMAN	Probable non-functional immunoglobulin heavy variable 3-38	116	12759	2.9	2.27291e-07	0.2	Probable non-functional immunoglobulin heavy variable 3-38	8.1
IGKV1-39	P01597	KV139_HUMAN	Immunoglobulin kappa variable 1-39 (Ig kappa chain V-I region DEE) (Ig kappa chain V-I region Hau) (Ig kappa chain V-I region Mev) (Ig kappa chain V-I region OU) (Ig kappa chain V-I region Walker)	117	12737	8	6.28091e-07	0.2	Immunoglobulin kappa variable 1-39	8.1
IGKV3D-20	A0A0C4DH25	KVD20_HUMAN	Immunoglobulin kappa variable 3D-20	116	12515	11	8.78945e-07	0.2	Immunoglobulin kappa variable 3D-20	8
IGLV2-8	P01709	LV208_HUMAN	Immunoglobulin lambda variable 2-8 (Ig lambda chain V-II region BO) (Ig lambda chain V-II region MGC)	118	12382	1.5	1.21144e-07	0.2	Immunoglobulin lambda variable 2-8	7.9
IGLV1-47	P01700	LV147_HUMAN	Immunoglobulin lambda variable 1-47 (Ig lambda chain V-I region HA) (Ig lambda chain V-I region WAH)	117	12284	3	2.4422e-07	0.2	Immunoglobulin lambda variable 1-47	7.8
IGLV3-25	P01717	LV325_HUMAN	Immunoglobulin lambda variable 3-25 (Ig lambda chain V-IV region Hil)	112	12011	3.2	2.66422e-07	0.2	Immunoglobulin lambda variable 3-25	7.6
IGLL5	B9A064	IGLL5_HUMAN	Immunoglobulin lambda-like polypeptide 5 (G lambda-1) (Germline immunoglobulin lambda 1)	214	23063	53	2.29805e-06	0.1	Immunoglobulin lambda-like polypeptide 5	7.3
RBP4	P02753	RET4_HUMAN	Retinol-binding protein 4 (Plasma retinol-binding protein) (PRBP) (RBP) [Cleaved into: Plasma retinol-binding protein(1-182); Plasma retinol-binding protein(1-181); Plasma retinol-binding protein(1-179); Plasma retinol-binding protein(1-176)]	201	23010	210	9.12647e-06	0.1	Retinol-binding protein 4	7.3
APOM	O95445	APOM_HUMAN	Apolipoprotein M (Apo-M) (ApoM) (Protein G3a)	188	21253	8.2	3.85828e-07	0.1	Apolipoprotein M	6.8
APOC1	P02654	APOC1_HUMAN	Apolipoprotein C-I (Apo-CI) (ApoC-I) (Apolipoprotein C1) [Cleaved into: Truncated apolipoprotein C-I]	83	9332	15	1.60737e-06	0.2	Apolipoprotein C-I	5.9
IGHV4-34	P06331	HV434_HUMAN	Immunoglobulin heavy variable 4-34 (Ig heavy chain V-II region ARH-77)	123	13815	4.3	3.11256e-07	0.1	Immunoglobulin heavy variable 4-34	4.4
IGKV4-1	P06312	KV401_HUMAN	Immunoglobulin kappa variable 4-1 (Ig kappa chain V-IV region B17) (Ig kappa chain V-IV region JI) (Ig kappa chain V-IV region Len) (Ig kappa chain V-IV region STH)	121	13380	8.5	6.35277e-07	0.1	Immunoglobulin kappa variable 4-1	4.3
SAA1	P0DJI8	SAA1_HUMAN	Serum amyloid A-1 protein (SAA) [Cleaved into: Amyloid protein A (Amyloid fibril protein AA); Serum amyloid protein A(2-104); Serum amyloid protein A(3-104); Serum amyloid protein A(2-103); Serum amyloid protein A(2-102); Serum amyloid protein A(4-101)]	122	13546	11	8.12048e-07	0.1	Serum amyloid A-1 protein	4.3
IGHV3-33	P01772	HV333_HUMAN	Immunoglobulin heavy variable 3-33 (Ig heavy chain V-III region HIL) (Ig heavy chain V-III region KOL)	117	13074	7.5	5.73658e-07	0.1	Immunoglobulin heavy variable 3-33	4.2
IGKV2D-29	A0A075B6S2	KVD29_HUMAN	Immunoglobulin kappa variable 2D-29	120	13143	1.5	1.14129e-07	0.1	Immunoglobulin kappa variable 2D-29	4.2
IGHV4-28	A0A0C4DH34	HV428_HUMAN	Immunoglobulin heavy variable 4-28	117	13124	2.5	1.90491e-07	0.1	Immunoglobulin heavy variable 4-28	4.2
IGHV3-49	A0A0A0MS15	HV349_HUMAN	Immunoglobulin heavy variable 3-49	119	13056	1.6	1.22549e-07	0.1	Immunoglobulin heavy variable 3-49	4.2
IGHV3-72	A0A0B4J1Y9	HV372_HUMAN	Immunoglobulin heavy variable 3-72	119	13203	9.6	7.27107e-07	0.1	Immunoglobulin heavy variable 3-72	4.2
IGKV2-30	P06310	KV230_HUMAN	Immunoglobulin kappa variable 2-30 (Ig kappa chain V-II region RPMI 6410)	120	13185	6.8	5.15738e-07	0.1	Immunoglobulin kappa variable 2-30	4.2
IGHV1-46	P01743	HV146_HUMAN	Immunoglobulin heavy variable 1-46 (Ig heavy chain V-I region DOT) (Ig heavy chain V-I region HG3) (Ig heavy chain V-I region Mot)	117	12933	2.9	2.24233e-07	0.1	Immunoglobulin heavy variable 1-46	4.1
IGHV5-10-1	A0A0J9YXX1	HV5X1_HUMAN	Immunoglobulin heavy variable 5-10-1	117	12773	1.2	9.39482e-08	0.1	Immunoglobulin heavy variable 5-10-1	4.1
IGHV3-30	P01768	HV330_HUMAN	Immunoglobulin heavy variable 3-30 (Ig heavy chain V-III region BUR) (Ig heavy chain V-III region CAM) (Ig heavy chain V-III region GA) (Ig heavy chain V-III region NIE)	117	12947	8.5	6.56523e-07	0.1	Immunoglobulin heavy variable 3-30	4.1
IGHV3-74	A0A0B4J1X5	HV374_HUMAN	Immunoglobulin heavy variable 3-74	117	12840	27	2.1028e-06	0.1	Immunoglobulin heavy variable 3-74	4.1
IGHV3-11	P01762	HV311_HUMAN	Immunoglobulin heavy variable 3-11 (Ig heavy chain V-III region TRO)	117	12909	18	1.39438e-06	0.1	Immunoglobulin heavy variable 3-11	4.1
IGKV1-17	P01599	KV117_HUMAN	Immunoglobulin kappa variable 1-17 (Ig kappa chain V-I region Gal) (Ig kappa chain V-I region WEA)	117	12779	8.4	6.57328e-07	0.1	Immunoglobulin kappa variable 1-17	4.1
IGHV1-18	A0A0C4DH31	HV118_HUMAN	Immunoglobulin heavy variable 1-18	117	12820	4.7	3.66615e-07	0.1	Immunoglobulin heavy variable 1-18	4.1
IGHV3-73	A0A0B4J1V6	HV373_HUMAN	Immunoglobulin heavy variable 3-73	119	12858	3.2	2.48872e-07	0.1	Immunoglobulin heavy variable 3-73	4.1
IGKV2D-28	P01615	KVD28_HUMAN	Immunoglobulin kappa variable 2D-28 (Ig kappa chain V-II region FR) (Ig kappa chain V-II region GM607) (Ig kappa chain V-II region MIL) (Ig kappa chain V-II region TEW)	120	12957	3.5	2.70124e-07	0.1	Immunoglobulin kappa variable 2D-28	4.1
IGHV1-3	A0A0C4DH29	HV103_HUMAN	Immunoglobulin heavy variable 1-3	117	13008	2.6	1.99877e-07	0.1	Immunoglobulin heavy variable 1-3	4.1
IGHV1-24	A0A0C4DH33	HV124_HUMAN	Immunoglobulin heavy variable 1-24	117	12824	3.1	2.41734e-07	0.1	Immunoglobulin heavy variable 1-24	4.1
IGKV3-15	P01624	KV315_HUMAN	Immunoglobulin kappa variable 3-15 (Ig kappa chain V-III region CLL) (Ig kappa chain V-III region POM)	115	12496	7.2	5.76184e-07	0.1	Immunoglobulin kappa variable 3-15	4
IGKV1-16	P04430	KV116_HUMAN	Immunoglobulin kappa variable 1-16 (Ig kappa chain V-I region BAN)	117	12618	10	7.92519e-07	0.1	Immunoglobulin kappa variable 1-16	4
IGKV1-12	A0A0C4DH73	KV112_HUMAN	Immunoglobulin kappa variable 1-12	117	12645	13	1.02807e-06	0.1	Immunoglobulin kappa variable 1-12	4
IGLV6-57	P01721	LV657_HUMAN	Immunoglobulin lambda variable 6-57 (Ig lambda chain V-VI region AR) (Ig lambda chain V-VI region EB4) (Ig lambda chain V-VI region NIG-48) (Ig lambda chain V-VI region SUT) (Ig lambda chain V-VI region WLT)	117	12566	1.9	1.51202e-07	0.1	Immunoglobulin lambda variable 6-57	4
IGKV3-11	P04433	KV311_HUMAN	Immunoglobulin kappa variable 3-11 (Ig kappa chain V-III region VG)	115	12575	18	1.43141e-06	0.1	Immunoglobulin kappa variable 3-11	4
IGLV3-22	A0A075B6J6	LV322_HUMAN	Immunoglobulin lambda variable 3-22	115	12549	1.1	8.76564e-08	0.1	Immunoglobulin lambda variable 3-22	4
IGHV3-23	P01764	HV323_HUMAN	Immunoglobulin heavy variable 3-23 (Ig heavy chain V-III region LAY) (Ig heavy chain V-III region POM) (Ig heavy chain V-III region TEI) (Ig heavy chain V-III region TIL) (Ig heavy chain V-III region TUR) (Ig heavy chain V-III region VH26) (Ig heavy chain V-III region WAS) (Ig heavy chain V-III region ZAP)	117	12582	42	3.3381e-06	0.1	Immunoglobulin heavy variable 3-23	4
IGHV1-69	P01742	HV169_HUMAN	Immunoglobulin heavy variable 1-69 (Ig heavy chain V-I region EU) (Ig heavy chain V-I region SIE) (Ig heavy chain V-I region WOL)	117	12659	2.7	2.13287e-07	0.1	Immunoglobulin heavy variable 1-69	4
IGLV1-44	P01699	LV144_HUMAN	Immunoglobulin lambda variable 1-44 (Ig lambda chain V-I region MEM) (Ig lambda chain V-I region VOR)	117	12201	4	3.27842e-07	0.1	Immunoglobulin lambda variable 1-44	3.9
IGLV1-40	P01703	LV140_HUMAN	Immunoglobulin lambda variable 1-40 (Ig lambda chain V-I region NEWM)	118	12302	2.3	1.86961e-07	0.1	Immunoglobulin lambda variable 1-40	3.9
IGLV3-19	P01714	LV319_HUMAN	Immunoglobulin lambda variable 3-19 (Ig lambda chain V-III region SH)	112	12042	1.2	9.96512e-08	0.1	Immunoglobulin lambda variable 3-19	3.8
PTGDS	P41222	PTGDS_HUMAN	Prostaglandin-H2 D-isomerase (EC 5.3.99.2) (Beta-trace protein) (Cerebrin-28) (Glutathione-independent PGD synthase) (Lipocalin-type prostaglandin-D synthase) (L-PGDS) (Prostaglandin-D2 synthase) (PGD2 synthase) (PGDS) (PGDS2)	190	21029	2.5	1.18883e-07	0	Prostaglandin-H2 D-isomerase	0
IGHV3-16	A0A0C4DH30	HV316_HUMAN	Probable non-functional immunoglobulin heavy variable 3-16	117	13070	3.2	2.44836e-07	0	Probable non-functional immunoglobulin heavy variable 3-16	0
ANXA1	P04083	ANXA1_HUMAN	Annexin A1 (Annexin I) (Annexin-1) (Calpactin II) (Calpactin-2) (Chromobindin-9) (Lipocortin I) (Phospholipase A2 inhibitory protein) (p35) [Cleaved into: Annexin Ac2-26]	346	38714	3	7.74913e-08	0	Annexin A1	0
GPLD1	P80108	PHLD_HUMAN	Phosphatidylinositol-glycan-specific phospholipase D (PI-G PLD) (EC 3.1.4.50) (Glycoprotein phospholipase D) (Glycosyl-phosphatidylinositol-specific phospholipase D) (GPI-PLD) (GPI-specific phospholipase D)	840	92336	3.1	3.3573e-08	0	PI-G PLD	0
B2M	P61769	B2MG_HUMAN	Beta-2-microglobulin [Cleaved into: Beta-2-microglobulin form pI 5.3]	119	13715	2.1	1.53117e-07	0	Beta-2-microglobulin [Cleaved into: Beta-2-microglobulin form pI 5.3]	0
LYVE1	Q9Y5Y7	LYVE1_HUMAN	Lymphatic vessel endothelial hyaluronic acid receptor 1 (LYVE-1) (Cell surface retention sequence-binding protein 1) (CRSBP-1) (Extracellular link domain-containing protein 1) (Hyaluronic acid receptor)	322	35213	3.3	9.37154e-08	0	Lymphatic vessel endothelial hyaluronic acid receptor 1	0
IGHM	P01871	IGHM_HUMAN	Immunoglobulin heavy constant mu (Ig mu chain C region) (Ig mu chain C region BOT) (Ig mu chain C region GAL) (Ig mu chain C region OU)	474	51924	110	2.11848e-06	0	Ig mu chain C region	0
VASN	Q6EMK4	VASN_HUMAN	Vasorin (Protein slit-like 2)	673	71713	2	2.78889e-08	0	Vasorin	0
CNDP1	Q96KN2	CNDP1_HUMAN	Beta-Ala-His dipeptidase (EC 3.4.13.20) (CNDP dipeptidase 1) (Carnosine dipeptidase 1) (Glutamate carboxypeptidase-like protein 2) (Serum carnosinase)	507	56692	2.1	3.70423e-08	0	Beta-Ala-His dipeptidase	0
KRT5	P13647	K2C5_HUMAN	Keratin, type II cytoskeletal 5 (58 kDa cytokeratin) (Cytokeratin-5) (CK-5) (Keratin-5) (K5) (Type-II keratin Kb5)	590	62378	3.6	5.77127e-08	0	Keratin, type II cytoskeletal 5	0
PPBP	P02775	CXCL7_HUMAN	Platelet basic protein (PBP) (C-X-C motif chemokine 7) (Leukocyte-derived growth factor) (LDGF) (Macrophage-derived growth factor) (MDGF) (Small-inducible cytokine B7) [Cleaved into: Connective tissue-activating peptide III (CTAP-III) (LA-PF4) (Low-affinity platelet factor IV); TC-2; Connective tissue-activating peptide III(1-81) (CTAP-III(1-81)); Beta-thromboglobulin (Beta-TG); Neutrophil-activa…	128	13894	2.9	2.08723e-07	0	Platelet basic protein	0
PI16	Q6UXB8	PI16_HUMAN	Peptidase inhibitor 16 (PI-16) (Cysteine-rich secretory protein 9) (CRISP-9) (PSP94-binding protein) (CD antigen CD364)	463	49471	2.9	5.86202e-08	0	Peptidase inhibitor 16	0
IGHV3-64D	A0A0J9YX35	HV64D_HUMAN	Immunoglobulin heavy variable 3-64D	117	12823	2.5	1.94962e-07	0	Immunoglobulin heavy variable 3-64D	0
APOB	P04114	APOB_HUMAN	Apolipoprotein B-100 (Apo B-100) [Cleaved into: Apolipoprotein B-48 (Apo B-48)]	4563	515545	100	1.93969e-07	0	Apo B-100	0
CST3	P01034	CYTC_HUMAN	Cystatin-C (Cystatin-3) (Gamma-trace) (Neuroendocrine basic polypeptide) (Post-gamma-globulin)	146	15799	2.8	1.77226e-07	0	Cystatin-C	0
IGLV2-14	P01704	LV214_HUMAN	Immunoglobulin lambda variable 2-14 (Ig lambda chain V-II region NIG-84) (Ig lambda chain V-II region TOG) (Ig lambda chain V-II region VIL)	120	12597	2.2	1.74645e-07	0	Immunoglobulin lambda variable 2-14	0
ACTA1	P68133	ACTS_HUMAN	Actin, alpha skeletal muscle (EC 3.6.4.-) (Alpha-actin-1) [Cleaved into: Actin, alpha skeletal muscle, intermediate form]	377	42051	2.8	6.65858e-08	0	Actin, alpha skeletal muscle	0
BTD	P43251	BTD_HUMAN	Biotinidase (Biotinase) (EC 3.5.1.12)	543	61133	2.8	4.58018e-08	0	Biotinidase	0
APOF	Q13790	APOF_HUMAN	Apolipoprotein F (Apo-F) (Lipid transfer inhibitor protein) (LTIP)	326	35399	2.2	6.21486e-08	0	Apolipoprotein F	0
C8G	P07360	CO8G_HUMAN	Complement component C8 gamma chain	202	22277	2.8	1.2569e-07	0	Complement component C8 gamma chain	0
IGHV5-51	A0A0C4DH38	HV551_HUMAN	Immunoglobulin heavy variable 5-51	117	12675	2.7	2.13018e-07	0	Immunoglobulin heavy variable 5-51	0
ICAM1	P05362	ICAM1_HUMAN	Intercellular adhesion molecule 1 (ICAM-1) (Major group rhinovirus receptor) (CD antigen CD54)	532	57825	2.2	3.80458e-08	0	Intercellular adhesion molecule 1	0
NCAM1	P13591	NCAM1_HUMAN	Neural cell adhesion molecule 1 (N-CAM-1) (NCAM-1) (CD antigen CD56)	858	94574	2.3	2.43196e-08	0	Neural cell adhesion molecule 1	0
PRSS1	P07477	TRY1_HUMAN	Serine protease 1 (EC 3.4.21.4) (Anionic trypsin I) (Anionic trypsin-I) (Beta-trypsin) (Cationic trypsinogen) (Pretrypsinogen I) (Trypsin I) (Trypsin-1) [Cleaved into: Alpha-trypsin chain 1; Alpha-trypsin chain 2]	247	26558	100	3.76534e-06	0	Serine protease 1	0
ACTC1	P68032	ACTC_HUMAN	Actin, alpha cardiac muscle 1 (EC 3.6.4.-) (Alpha-cardiac actin) [Cleaved into: Actin, alpha cardiac muscle 1, intermediate form]	377	42019	2.4	5.7117e-08	0	Actin, alpha cardiac muscle 1	0
IGLL1	P15814	IGLL1_HUMAN	Immunoglobulin lambda-like polypeptide 1 (CD179 antigen-like family member B) (Ig lambda-5) (Immunoglobulin omega polypeptide) (Immunoglobulin-related protein 14.1) (CD antigen CD179b)	213	22963	48	2.09032e-06	0	Immunoglobulin lambda-like polypeptide 1	0
LPA	P08519	APOA_HUMAN	Apolipoprotein(a) (Apo(a)) (Lp(a)) (EC 3.4.21.-)	2040	226546	1.8	7.94541e-09	0	Apolipoprotein	0
IGLV3-10	A0A075B6K4	LV310_HUMAN	Immunoglobulin lambda variable 3-10	115	12441	2	1.60759e-07	0	Immunoglobulin lambda variable 3-10	0
CDH5	P33151	CADH5_HUMAN	Cadherin-5 (7B4 antigen) (Vascular endothelial cadherin) (VE-cadherin) (CD antigen CD144)	784	87528	1.3	1.48524e-08	0	Cadherin-5	0
F13A1	P00488	F13A_HUMAN	Coagulation factor XIII A chain (Coagulation factor XIIIa) (EC 2.3.2.13) (Protein-glutamine gamma-glutamyltransferase A chain) (Transglutaminase A chain)	732	83268	1.4	1.68132e-08	0	Coagulation factor XIII A chain	0
THBS1	P07996	TSP1_HUMAN	Thrombospondin-1 (Glycoprotein G)	1170	129383	1.4	1.08206e-08	0	Thrombospondin-1	0
HSPG2	P98160	PGBM_HUMAN	Basement membrane-specific heparan sulfate proteoglycan core protein (HSPG) (Perlecan) (PLC) [Cleaved into: Endorepellin; LG3 peptide]	4391	468830	1.4	2.98616e-09	0	HSPG	0
IGHG4	P01861	IGHG4_HUMAN	Immunoglobulin heavy constant gamma 4 (Ig gamma-4 chain C region)	396	43832	170	3.87844e-06	0	Ig gamma-4 chain C region	0
A2M	P01023	A2MG_HUMAN	Alpha-2-macroglobulin (Alpha-2-M) (C3 and PZP-like alpha-2-macroglobulin domain-containing protein 5)	1474	163291	170	1.04109e-06	0	Alpha-2-macroglobulin	0
HPX	P02790	HEMO_HUMAN	Hemopexin (Beta-1B-glycoprotein)	462	51676	190	3.67676e-06	0	Hemopexin	0
KRT7	P08729	K2C7_HUMAN	Keratin, type II cytoskeletal 7 (Cytokeratin-7) (CK-7) (Keratin-7) (K7) (Sarcolectin) (Type-II keratin Kb7)	469	51386	1.3	2.52987e-08	0	Keratin, type II cytoskeletal 7	0
TLN1	Q9Y490	TLN1_HUMAN	Talin-1	2541	269767	1.3	4.81897e-09	0	Talin-1	0
C3	P01024	CO3_HUMAN	Complement C3 (C3 and PZP-like alpha-2-macroglobulin domain-containing protein 1) [Cleaved into: Complement C3 beta chain; C3-beta-c (C3bc); Complement C3 alpha chain; C3a anaphylatoxin; Acylation stimulating protein (ASP) (C3adesArg); Complement C3b alpha' chain; Complement C3c alpha' chain fragment 1; Complement C3dg fragment; Complement C3g fragment; Complement C3d fragment; Complement C3f fra…	1663	187148	200	1.06867e-06	0	Complement C3	0
PIGR	P01833	PIGR_HUMAN	Polymeric immunoglobulin receptor (PIgR) (Poly-Ig receptor) (Hepatocellular carcinoma-associated protein TB6) [Cleaved into: Secretory component]	764	83284	1.3	1.56092e-08	0	Polymeric immunoglobulin receptor	0
CD44	P16070	CD44_HUMAN	CD44 antigen (CDw44) (Epican) (Extracellular matrix receptor III) (ECMR-III) (GP90 lymphocyte homing/adhesion receptor) (HUTCH-I) (Heparan sulfate proteoglycan) (Hermes antigen) (Hyaluronate receptor) (Phagocytic glycoprotein 1) (PGP-1) (Phagocytic glycoprotein I) (PGP-I) (CD antigen CD44)	742	81538	1.2	1.47171e-08	0	CD44 antigen	0
IGLV3-9	A0A075B6K5	LV39_HUMAN	Immunoglobulin lambda variable 3-9	115	12332	1.5	1.21635e-07	0	Immunoglobulin lambda variable 3-9	0
ENPP2	Q13822	ENPP2_HUMAN	Ectonucleotide pyrophosphatase/phosphodiesterase family member 2 (E-NPP 2) (EC 3.1.4.39) (Autotaxin) (Extracellular lysophospholipase D) (LysoPLD)	863	98994	1.2	1.21219e-08	0	Ectonucleotide pyrophosphatase/phosphodiesterase family member 2	0
GGH	Q92820	GGH_HUMAN	Gamma-glutamyl hydrolase (EC 3.4.19.9) (Conjugase) (GH) (Gamma-Glu-X carboxypeptidase)	318	35964	1.2	3.33667e-08	0	Gamma-glutamyl hydrolase	0
S100A9	P06702	S10A9_HUMAN	Protein S100-A9 (Calgranulin-B) (Calprotectin L1H subunit) (Leukocyte L1 complex heavy chain) (Migration inhibitory factor-related protein 14) (MRP-14) (p14) (S100 calcium-binding protein A9)	114	13242	1.2	9.06208e-08	0	Protein S100-A9	0
ANPEP	P15144	AMPN_HUMAN	Aminopeptidase N (AP-N) (hAPN) (EC 3.4.11.2) (Alanyl aminopeptidase) (Aminopeptidase M) (AP-M) (Microsomal aminopeptidase) (Myeloid plasma membrane glycoprotein CD13) (gp150) (CD antigen CD13)	967	109540	1.2	1.09549e-08	0	Aminopeptidase N	0
KRT77	Q7Z794	K2C1B_HUMAN	Keratin, type II cytoskeletal 1b (Cytokeratin-1B) (CK-1B) (Keratin-77) (K77) (Type-II keratin Kb39)	578	61901	1.2	1.93858e-08	0	Keratin, type II cytoskeletal 1b	0
IGHV1-69D	A0A0B4J2H0	HV69D_HUMAN	Immunoglobulin heavy variable 1-69D	117	12660	1.2	9.47867e-08	0	Immunoglobulin heavy variable 1-69D	0
C4BPB	P20851	C4BPB_HUMAN	C4b-binding protein beta chain	252	28357	1.1	3.87911e-08	0	C4b-binding protein beta chain	0
RNASE1	P07998	RNAS1_HUMAN	Ribonuclease pancreatic (EC 4.6.1.18) (HP-RNase) (RIB-1) (RNase UpI-1) (Ribonuclease 1) (RNase 1) (Ribonuclease A) (RNase A)	156	17644	1.1	6.23441e-08	0	Ribonuclease pancreatic	0
IGHG1	P01857	IGHG1_HUMAN	Immunoglobulin heavy constant gamma 1 (Ig gamma-1 chain C region) (Ig gamma-1 chain C region EU) (Ig gamma-1 chain C region KOL) (Ig gamma-1 chain C region NIE)	399	43912	230	5.23775e-06	0	Immunoglobulin heavy constant gamma 1	0
IGKV2D-26	A0A0A0MRZ7	KVD26_HUMAN	Immunoglobulin kappa variable 2D-26	120	13297	1	7.52049e-08	0	Immunoglobulin kappa variable 2D-26	0
GAPDH	P04406	G3P_HUMAN	Glyceraldehyde-3-phosphate dehydrogenase (GAPDH) (EC 1.2.1.12) (Peptidyl-cysteine S-nitrosylase GAPDH) (EC 2.6.99.-)	335	36053	1.4	3.88317e-08	0	Glyceraldehyde-3-phosphate dehydrogenase	0
KRT75	O95678	K2C75_HUMAN	Keratin, type II cytoskeletal 75 (Cytokeratin-75) (CK-75) (Keratin-6 hair follicle) (hK6hf) (Keratin-75) (K75) (Type II keratin-K6hf) (Type-II keratin Kb18)	551	59560	1.5	2.51847e-08	0	Keratin, type II cytoskeletal 75	0
MCAM	P43121	MUC18_HUMAN	Cell surface glycoprotein MUC18 (Cell surface glycoprotein P1H12) (Melanoma cell adhesion molecule) (Melanoma-associated antigen A32) (Melanoma-associated antigen MUC18) (S-endo 1 endothelial-associated antigen) (CD antigen CD146)	646	71607	1.9	2.65337e-08	0	Cell surface glycoprotein MUC18	0
KRT8	P05787	K2C8_HUMAN	Keratin, type II cytoskeletal 8 (Cytokeratin-8) (CK-8) (Keratin-8) (K8) (Type-II keratin Kb8)	483	53704	1.7	3.1655e-08	0	Keratin, type II cytoskeletal 8	0
FGB	P02675	FIBB_HUMAN	Fibrinogen beta chain [Cleaved into: Fibrinopeptide B; Fibrinogen beta chain]	491	55928	110	1.96681e-06	0	Fibrinogen beta chain [Cleaved into: Fibrinopeptide B; Fibrinogen beta chain]	0
MASP1	P48740	MASP1_HUMAN	Mannan-binding lectin serine protease 1 (EC 3.4.21.-) (Complement factor MASP-3) (Complement-activating component of Ra-reactive factor) (Mannose-binding lectin-associated serine protease 1) (MASP-1) (Mannose-binding protein-associated serine protease) (Ra-reactive factor serine protease p100) (RaRF) (Serine protease 5) [Cleaved into: Mannan-binding lectin serine protease 1 heavy chain; Mannan-bi…	699	79247	1.9	2.39757e-08	0	Mannan-binding lectin serine protease 1	0
AHSG	P02765	FETUA_HUMAN	Alpha-2-HS-glycoprotein (Alpha-2-Z-globulin) (Ba-alpha-2-glycoprotein) (Fetuin-A) [Cleaved into: Alpha-2-HS-glycoprotein chain A; Alpha-2-HS-glycoprotein chain B]	367	39341	110	2.79607e-06	0	Alpha-2-HS-glycoprotein	0
MBL2	P11226	MBL2_HUMAN	Mannose-binding protein C (MBP-C) (Collectin-1) (MBP1) (Mannan-binding protein) (Mannose-binding lectin)	248	26144	1.9	7.26744e-08	0	Mannose-binding protein C	0
KRT79	Q5XKE5	K2C79_HUMAN	Keratin, type II cytoskeletal 79 (Cytokeratin-79) (CK-79) (Keratin-6-like) (Keratin-6L) (Keratin-79) (K79) (Type-II keratin Kb38)	535	57836	1.9	3.28515e-08	0	Keratin, type II cytoskeletal 79	0
POTEF	A5A3E0	POTEF_HUMAN	POTE ankyrin domain family member F (ANKRD26-like family C member 1B) (Chimeric POTE-actin protein)	1075	121445	1.9	1.56449e-08	0	POTE ankyrin domain family member F	0
IGKV1D-8	A0A087WSZ0	KVD08_HUMAN	Immunoglobulin kappa variable 1D-8	117	12837	1.9	1.4801e-07	0	Immunoglobulin kappa variable 1D-8	0
LCP1	P13796	PLSL_HUMAN	Plastin-2 (L-plastin) (LC64P) (Lymphocyte cytosolic protein 1) (LCP-1)	627	70288	1.8	2.56089e-08	0	Plastin-2	0
FETUB	Q9UGM5	FETUB_HUMAN	Fetuin-B (16G2) (Fetuin-like protein IRL685) (Gugu)	382	42055	3.6	8.56022e-08	0	Fetuin-B	0
APOA1	P02647	APOA1_HUMAN	Apolipoprotein A-I (Apo-AI) (ApoA-I) (Apolipoprotein A1) [Cleaved into: Proapolipoprotein A-I (ProapoA-I); Truncated apolipoprotein A-I (Apolipoprotein A-I(1-242))]	267	30778	110	3.57398e-06	0	Apolipoprotein A-I	0
C4A	P0C0L4	CO4A_HUMAN	Complement C4-A (Acidic complement C4) (C3 and PZP-like alpha-2-macroglobulin domain-containing protein 2) [Cleaved into: Complement C4 beta chain; Complement C4-A alpha chain; C4a anaphylatoxin; C4b-A; C4d-A; Complement C4 gamma chain]	1744	192785	120	6.22455e-07	0	Complement C4-A	0
TNXB	P22105	TENX_HUMAN	Tenascin-X (TN-X) (Hexabrachion-like protein)	4244	458388	1.5	3.27234e-09	0	Tenascin-X	0
IGLV1-51	P01701	LV151_HUMAN	Immunoglobulin lambda variable 1-51 (Ig lambda chain V-I region BL2) (Ig lambda chain V-I region EPS) (Ig lambda chain V-I region NEW) (Ig lambda chain V-I region NIG-64)	117	12249	1.7	1.38787e-07	0	Immunoglobulin lambda variable 1-51	0
CFB	P00751	CFAB_HUMAN	Complement factor B (EC 3.4.21.47) (C3/C5 convertase) (Glycine-rich beta glycoprotein) (GBG) (PBF2) (Properdin factor B) [Cleaved into: Complement factor B Ba fragment; Complement factor B Bb fragment]	764	85533	120	1.40297e-06	0	Complement factor B	0
DBH	P09172	DOPO_HUMAN	Dopamine beta-hydroxylase (EC 1.14.17.1) (Dopamine beta-monooxygenase) [Cleaved into: Soluble dopamine beta-hydroxylase]	617	69065	1.6	2.31666e-08	0	Dopamine beta-hydroxylase	0
ALCAM	Q13740	CD166_HUMAN	CD166 antigen (Activated leukocyte cell adhesion molecule) (CD antigen CD166)	583	65102	1.6	2.45768e-08	0	CD166 antigen	0
CD163	Q86VB7	C163A_HUMAN	Scavenger receptor cysteine-rich type 1 protein M130 (Hemoglobin scavenger receptor) (CD antigen CD163) [Cleaved into: Soluble CD163 (sCD163)]	1156	125451	1.6	1.2754e-08	0	Scavenger receptor cysteine-rich type 1 protein M130	0
C4B	P0C0L5	CO4B_HUMAN	Complement C4-B (Basic complement C4) (C3 and PZP-like alpha-2-macroglobulin domain-containing protein 3) [Cleaved into: Complement C4 beta chain; Complement C4-B alpha chain; C4a anaphylatoxin; C4b-B; C4d-B; Complement C4 gamma chain]	1744	192751	120	6.22565e-07	0	Complement C4-B	0
SERPINA1	P01009	A1AT_HUMAN	Alpha-1-antitrypsin (Alpha-1 protease inhibitor) (Alpha-1-antiproteinase) (Serpin A1) [Cleaved into: Short peptide from AAT (SPAAT)]	418	46737	140	2.99549e-06	0	Alpha-1-antitrypsin	0
KRT14	P02533	K1C14_HUMAN	Keratin, type I cytoskeletal 14 (Cytokeratin-14) (CK-14) (Keratin-14) (K14)	472	51561	1.6	3.10312e-08	0	Keratin, type I cytoskeletal 14	0
LYZ	P61626	LYSC_HUMAN	Lysozyme C (EC 3.2.1.17) (1,4-beta-N-acetylmuramidase C)	148	16537	1.5	9.07057e-08	0	Lysozyme C	0
COMP	P49747	COMP_HUMAN	Cartilage oligomeric matrix protein (COMP) (Thrombospondin-5) (TSP5)	757	82860	1.5	1.81028e-08	0	Cartilage oligomeric matrix protein	0
HP	P00738	HPT_HUMAN	Haptoglobin (Zonulin) [Cleaved into: Haptoglobin alpha chain; Haptoglobin beta chain]	406	45205	100	2.21214e-06	0	Haptoglobin	0
SERPINA3	P01011	AACT_HUMAN	Alpha-1-antichymotrypsin (ACT) (Cell growth-inhibiting gene 24/25 protein) (Serpin A3) [Cleaved into: Alpha-1-antichymotrypsin His-Pro-less]	423	47651	94	1.97268e-06	0	Alpha-1-antichymotrypsin	0
TTR	P02766	TTHY_HUMAN	Transthyretin (ATTR) (Prealbumin) (TBPA)	147	15887	99	6.23151e-06	0	Transthyretin	0
IGHV4-4	A0A075B6R2	HV404_HUMAN	Immunoglobulin heavy variable 4-4	117	12848	3.8	2.95766e-07	0	Immunoglobulin heavy variable 4-4	0
CPN2	P22792	CPN2_HUMAN	Carboxypeptidase N subunit 2 (Carboxypeptidase N 83 kDa chain) (Carboxypeptidase N large subunit) (Carboxypeptidase N polypeptide 2) (Carboxypeptidase N regulatory subunit)	545	60557	25	4.12834e-07	0	Carboxypeptidase N subunit 2	0
KRT9	P35527	K1C9_HUMAN	Keratin, type I cytoskeletal 9 (Cytokeratin-9) (CK-9) (Keratin-9) (K9)	623	62064	24	3.86698e-07	0	Keratin, type I cytoskeletal 9	0
FBLN1	P23142	FBLN1_HUMAN	Fibulin-1 (FIBL-1)	703	77214	21	2.71971e-07	0	Fibulin-1	0
IGHV3-35	A0A0C4DH35	HV335_HUMAN	Probable non-functional immunoglobulin heavy variable 3-35	117	12810	19	1.48322e-06	0	Probable non-functional immunoglobulin heavy variable 3-35	0
ORM1	P02763	A1AG1_HUMAN	Alpha-1-acid glycoprotein 1 (AGP 1) (Orosomucoid-1) (OMD 1)	201	23540	61	2.59133e-06	0	Alpha-1-acid glycoprotein 1	0
PON1	P27169	PON1_HUMAN	Serum paraoxonase/arylesterase 1 (PON 1) (EC 3.1.1.2) (EC 3.1.1.81) (EC 3.1.8.1) (Aromatic esterase 1) (A-esterase 1) (K-45) (Serum aryldialkylphosphatase 1)	355	39731	17	4.27877e-07	0	Serum paraoxonase/arylesterase 1	0
PZP	P20742	PZP_HUMAN	Pregnancy zone protein (C3 and PZP-like alpha-2-macroglobulin domain-containing protein 6)	1482	163863	15	9.15399e-08	0	Pregnancy zone protein	0
SERPINF2	P08697	A2AP_HUMAN	Alpha-2-antiplasmin (Alpha-2-AP) (Alpha-2-plasmin inhibitor) (Alpha-2-PI) (Serpin F2)	491	54566	61	1.11791e-06	0	Alpha-2-antiplasmin	0
SERPINA4	P29622	KAIN_HUMAN	Kallistatin (Kallikrein inhibitor) (Peptidase inhibitor 4) (PI-4) (Serpin A4)	427	48542	14	2.8841e-07	0	Kallistatin	0
C1S	P09871	C1S_HUMAN	Complement C1s subcomponent (EC 3.4.21.42) (C1 esterase) (Complement component 1 subcomponent s) [Cleaved into: Complement C1s subcomponent heavy chain; Complement C1s subcomponent light chain]	688	76684	14	1.82567e-07	0	Complement C1s subcomponent	0
C9	P02748	CO9_HUMAN	Complement component C9 [Cleaved into: Complement component C9a; Complement component C9b]	559	63173	64	1.01309e-06	0	Complement component C9 [Cleaved into: Complement component C9a; Complement component C9b]	0
AGT	P01019	ANGT_HUMAN	Angiotensinogen (Serpin A8) [Cleaved into: Angiotensin-1 (Angiotensin 1-10) (Angiotensin I) (Ang I); Angiotensin-2 (Angiotensin 1-8) (Angiotensin II) (Ang II); Angiotensin-3 (Angiotensin 2-8) (Angiotensin III) (Ang III) (Des-Asp[1]-angiotensin II); Angiotensin-4 (Angiotensin 3-8) (Angiotensin IV) (Ang IV); Angiotensin 1-9; Angiotensin 1-7; Angiotensin 1-5; Angiotensin 1-4]	476	52070	65	1.24832e-06	0	Angiotensinogen	0
CPN1	P15169	CBPN_HUMAN	Carboxypeptidase N catalytic chain (CPN) (EC 3.4.17.3) (Anaphylatoxin inactivator) (Arginine carboxypeptidase) (Carboxypeptidase N polypeptide 1) (Carboxypeptidase N small subunit) (Kininase-1) (Lysine carboxypeptidase) (Plasma carboxypeptidase B) (Serum carboxypeptidase N) (SCPN)	458	52286	13	2.48633e-07	0	Carboxypeptidase N catalytic chain	0
F10	P00742	FA10_HUMAN	Coagulation factor X (EC 3.4.21.6) (Stuart factor) (Stuart-Prower factor) [Cleaved into: Factor X light chain; Factor X heavy chain; Activated factor Xa heavy chain]	488	54732	13	2.37521e-07	0	Coagulation factor X	0
F5	P12259	FA5_HUMAN	Coagulation factor V (Activated protein C cofactor) (Proaccelerin, labile factor) [Cleaved into: Coagulation factor V heavy chain; Coagulation factor V light chain]	2224	251703	13	5.16482e-08	0	Coagulation factor V	0
IGHA2	P01877	IGHA2_HUMAN	Immunoglobulin heavy constant alpha 2 (Ig alpha-2 chain C region) (Ig alpha-2 chain C region BUT) (Ig alpha-2 chain C region LAN)	391	42334	67	1.58265e-06	0	Immunoglobulin heavy constant alpha 2	0
CFI	P05156	CFAI_HUMAN	Complement factor I (EC 3.4.21.45) (C3B/C4B inactivator) [Cleaved into: Complement factor I heavy chain; Complement factor I light chain]	583	65750	12	1.8251e-07	0	Complement factor I	0
IGKV1-6	A0A0C4DH72	KV106_HUMAN	Immunoglobulin kappa variable 1-6	117	12697	12	9.45105e-07	0	Immunoglobulin kappa variable 1-6	0
IGKV1D-12	P01611	KVD12_HUMAN	Immunoglobulin kappa variable 1D-12 (Ig kappa chain V-I region Wes)	117	12620	12	9.50872e-07	0	Immunoglobulin kappa variable 1D-12	0
CD14	P08571	CD14_HUMAN	Monocyte differentiation antigen CD14 (Myeloid cell-specific leucine-rich glycoprotein) (CD antigen CD14) [Cleaved into: Monocyte differentiation antigen CD14, urinary form; Monocyte differentiation antigen CD14, membrane-bound form]	375	40076	10	2.49526e-07	0	Monocyte differentiation antigen CD14	0
KRT2	P35908	K22E_HUMAN	Keratin, type II cytoskeletal 2 epidermal (Cytokeratin-2e) (CK-2e) (Epithelial keratin-2e) (Keratin-2 epidermis) (Keratin-2e) (K2e) (Type-II keratin Kb2)	639	65433	9.7	1.48243e-07	0	Keratin, type II cytoskeletal 2 epidermal	0
FGG	P02679	FIBG_HUMAN	Fibrinogen gamma chain	453	51512	73	1.41715e-06	0	Fibrinogen gamma chain	0
HGFAC	Q04756	HGFA_HUMAN	Hepatocyte growth factor activator (HGF activator) (HGFA) (EC 3.4.21.-) [Cleaved into: Hepatocyte growth factor activator short chain; Hepatocyte growth factor activator long chain]	655	70682	9.3	1.31575e-07	0	Hepatocyte growth factor activator	0
CLEC3B	P05452	TETN_HUMAN	Tetranectin (TN) (C-type lectin domain family 3 member B) (Plasminogen kringle 4-binding protein)	202	22537	25	1.10929e-06	0	Tetranectin	0
ITIH1	P19827	ITIH1_HUMAN	Inter-alpha-trypsin inhibitor heavy chain H1 (ITI heavy chain H1) (ITI-HC1) (Inter-alpha-inhibitor heavy chain 1) (Inter-alpha-trypsin inhibitor complex component III) (Serum-derived hyaluronan-associated protein) (SHAP)	911	101389	59	5.81917e-07	0	Inter-alpha-trypsin inhibitor heavy chain H1	0
ITIH4	Q14624	ITIH4_HUMAN	Inter-alpha-trypsin inhibitor heavy chain H4 (ITI heavy chain H4) (ITI-HC4) (Inter-alpha-inhibitor heavy chain 4) (Inter-alpha-trypsin inhibitor family heavy chain-related protein) (IHRP) (Plasma kallikrein sensitive glycoprotein 120) (Gp120) (PK-120) [Cleaved into: 70 kDa inter-alpha-trypsin inhibitor heavy chain H4; 35 kDa inter-alpha-trypsin inhibitor heavy chain H4]	930	103357	58	5.61162e-07	0	Inter-alpha-trypsin inhibitor heavy chain H4	0
APOC2	P02655	APOC2_HUMAN	Apolipoprotein C-II (Apo-CII) (ApoC-II) (Apolipoprotein C2) [Cleaved into: Proapolipoprotein C-II (ProapoC-II)]	101	11284	49	4.34243e-06	0	Apolipoprotein C-II	0
KNG1	P01042	KNG1_HUMAN	Kininogen-1 (Alpha-2-thiol proteinase inhibitor) (Fitzgerald factor) (High molecular weight kininogen) (HMWK) (Williams-Fitzgerald-Flaujeac factor) [Cleaved into: Kininogen-1 heavy chain; T-kinin (Ile-Ser-Bradykinin); Bradykinin (Kallidin I); Lysyl-bradykinin (Kallidin II); Kininogen-1 light chain; Low molecular weight growth-promoting factor]	644	71957	47	6.53168e-07	0	Kininogen-1	0
FN1	P02751	FINC_HUMAN	Fibronectin (FN) (Cold-insoluble globulin) (CIG) [Cleaved into: Anastellin; Ugl-Y1; Ugl-Y2; Ugl-Y3]	2477	272320	47	1.72591e-07	0	Fibronectin	0
APOC3	P02656	APOC3_HUMAN	Apolipoprotein C-III (Apo-CIII) (ApoC-III) (Apolipoprotein C3)	99	10852	45	4.1467e-06	0	Apolipoprotein C-III	0
C7	P10643	CO7_HUMAN	Complement component C7	843	93518	48	5.1327e-07	0	Complement component C7	0
SERPINF1	P36955	PEDF_HUMAN	Pigment epithelium-derived factor (PEDF) (Cell proliferation-inducing gene 35 protein) (EPC-1) (Serpin F1)	418	46312	44	9.50078e-07	0	Pigment epithelium-derived factor	0
LRG1	P02750	A2GL_HUMAN	Leucine-rich alpha-2-glycoprotein (LRG)	347	38178	42	1.10011e-06	0	Leucine-rich alpha-2-glycoprotein	0
APOH	P02749	APOH_HUMAN	Beta-2-glycoprotein 1 (APC inhibitor) (Activated protein C-binding protein) (Anticardiolipin cofactor) (Apolipoprotein H) (Apo-H) (Beta-2-glycoprotein I) (B2GPI) (Beta(2)GPI)	345	38298	41	1.07055e-06	0	Beta-2-glycoprotein 1	0
F2	P00734	THRB_HUMAN	Prothrombin (EC 3.4.21.5) (Coagulation factor II) [Cleaved into: Activation peptide fragment 1; Activation peptide fragment 2; Thrombin light chain; Thrombin heavy chain]	622	70037	41	5.85405e-07	0	Prothrombin	0
ORM2	P19652	A1AG2_HUMAN	Alpha-1-acid glycoprotein 2 (AGP 2) (Orosomucoid-2) (OMD 2)	201	23603	41	1.73707e-06	0	Alpha-1-acid glycoprotein 2	0
C5	P01031	CO5_HUMAN	Complement C5 (C3 and PZP-like alpha-2-macroglobulin domain-containing protein 4) [Cleaved into: Complement C5 beta chain; Complement C5 alpha chain; C5a anaphylatoxin; Complement C5 alpha' chain]	1676	188305	39	2.07111e-07	0	Complement C5	0
SERPINA6	P08185	CBG_HUMAN	Corticosteroid-binding globulin (CBG) (Serpin A6) (Transcortin)	405	45141	37	8.19654e-07	0	Corticosteroid-binding globulin	0
ATRN	O75882	ATRN_HUMAN	Attractin (DPPT-L) (Mahogany homolog)	1429	158537	27	1.70307e-07	0	Attractin	0
IGHV3-48	P01763	HV348_HUMAN	Immunoglobulin heavy variable 3-48 (Ig heavy chain V-III region WEA)	117	12813	49	3.82424e-06	0	Immunoglobulin heavy variable 3-48	0
C2	P06681	CO2_HUMAN	Complement C2 (EC 3.4.21.43) (C3/C5 convertase) [Cleaved into: Complement C2b fragment; Complement C2a fragment]	752	83268	34	4.0832e-07	0	Complement C2	0
VTN	P04004	VTNC_HUMAN	Vitronectin (VN) (S-protein) (Serum-spreading factor) (V75) [Cleaved into: Vitronectin V65 subunit; Vitronectin V10 subunit; Somatomedin-B]	478	54306	33	6.07668e-07	0	Vitronectin	0
SERPIND1	P05546	HEP2_HUMAN	Heparin cofactor 2 (Heparin cofactor II) (HC-II) (Protease inhibitor leuserpin-2) (HLS2) (Serpin D1)	499	57071	50	8.76102e-07	0	Heparin cofactor 2	0
A1BG	P04217	A1BG_HUMAN	Alpha-1B-glycoprotein (Alpha-1-B glycoprotein)	495	54254	51	9.40023e-07	0	Alpha-1B-glycoprotein	0
CLU	P10909	CLUS_HUMAN	Clusterin (Aging-associated gene 4 protein) (Apolipoprotein J) (Apo-J) (Complement cytolysis inhibitor) (CLI) (Complement-associated protein SP-40,40) (Ku70-binding protein 1) (NA1/NA2) (Sulfated glycoprotein 2) (SGP-2) (Testosterone-repressed prostate message 2) (TRPM-2) [Cleaved into: Clusterin beta chain (ApoJalpha) (Complement cytolysis inhibitor a chain) (SP-40,40 beta-chain); Clusterin alph…	449	52495	29	5.52434e-07	0	Clusterin	0
APOE	P02649	APOE_HUMAN	Apolipoprotein E (Apo-E)	317	36154	29	8.02124e-07	0	Apolipoprotein E	0
HRG	P04196	HRG_HUMAN	Histidine-rich glycoprotein (Histidine-proline-rich glycoprotein) (HPRG)	525	59578	28	4.69972e-07	0	Histidine-rich glycoprotein	0
HPR	P00739	HPTR_HUMAN	Haptoglobin-related protein	348	39030	55	1.40917e-06	0	Haptoglobin-related protein	0
SERPING1	P05155	IC1_HUMAN	Plasma protease C1 inhibitor (C1 Inh) (C1Inh) (C1 esterase inhibitor) (C1-inhibiting factor) (Serpin G1)	500	55154	28	5.07669e-07	0	Plasma protease C1 inhibitor	0
C6	P13671	CO6_HUMAN	Complement component C6	934	104786	9.2	8.7798e-08	0	Complement component C6	0
APOL1	O14791	APOL1_HUMAN	Apolipoprotein L1 (Apolipoprotein L) (Apo-L) (ApoL) (Apolipoprotein L-I) (ApoL-I)	398	43974	9.2	2.09215e-07	0	Apolipoprotein L1	0
SAA2	P0DJI9	SAA2_HUMAN	Serum amyloid A-2 protein (SAA2) [Cleaved into: Amyloid A2 protein (AA2)]	122	13527	9.2	6.80121e-07	0	Serum amyloid A-2 protein	0
AMBP	P02760	AMBP_HUMAN	Protein AMBP (Protein HC) [Cleaved into: Alpha-1-microglobulin (EC 1.6.2.-) (Alpha-1 microglycoprotein) (Complex-forming glycoprotein heterogeneous in charge); Inter-alpha-trypsin inhibitor light chain (ITI-LC) (Bikunin) (EDC1) (HI-30) (Uronic-acid-rich protein); Trypstatin]	352	38999	47	1.20516e-06	0	Protein AMBP	0
IGHV4-39	P01824	HV439_HUMAN	Immunoglobulin heavy variable 4-39 (Ig heavy chain V-II region WAH)	125	13917	5	3.59273e-07	0	Immunoglobulin heavy variable 4-39	0
ACTG1	P63261	ACTG_HUMAN	Actin, cytoplasmic 2 (EC 3.6.4.-) (Gamma-actin) [Cleaved into: Actin, cytoplasmic 2, N-terminally processed]	375	41793	4.9	1.17245e-07	0	Actin, cytoplasmic 2	0
IGKV1D-33	P01593	KVD33_HUMAN	Immunoglobulin kappa variable 1D-33 (Ig kappa chain V-I region AG) (Ig kappa chain V-I region Bi) (Ig kappa chain V-I region Lay) (Ig kappa chain V-I region Ni) (Ig kappa chain V-I region Rei) (Ig kappa chain V-I region Roy) (Ig kappa chain V-I region Scw) (Ig kappa chain V-I region WAT)	117	12848	4.9	3.81382e-07	0	Immunoglobulin kappa variable 1D-33	0
CFHR2	P36980	FHR2_HUMAN	Complement factor H-related protein 2 (FHR-2) (DDESK59) (H factor-like 3) (H factor-like protein 2)	270	30651	4.8	1.56602e-07	0	Complement factor H-related protein 2	0
IGKV3D-15	A0A087WSY6	KVD15_HUMAN	Immunoglobulin kappa variable 3D-15	115	12534	4.8	3.82958e-07	0	Immunoglobulin kappa variable 3D-15	0
SERPINA10	Q9UK55	ZPI_HUMAN	Protein Z-dependent protease inhibitor (PZ-dependent protease inhibitor) (PZI) (Serpin A10)	444	50707	4.7	9.26894e-08	0	Protein Z-dependent protease inhibitor	0
F13B	P05160	F13B_HUMAN	Coagulation factor XIII B chain (Fibrin-stabilizing factor B subunit) (Protein-glutamine gamma-glutamyltransferase B chain) (Transglutaminase B chain)	661	75511	4.7	6.22426e-08	0	Coagulation factor XIII B chain	0
SELL	P14151	LYAM1_HUMAN	L-selectin (CD62 antigen-like family member L) (Leukocyte adhesion molecule 1) (LAM-1) (Leukocyte surface antigen Leu-8) (Leukocyte-endothelial cell adhesion molecule 1) (LECAM1) (Lymph node homing receptor) (TQ1) (gp90-MEL) (CD antigen CD62L)	372	42187	4.7	1.11409e-07	0	L-selectin	0
IGLV3-21	P80748	LV321_HUMAN	Immunoglobulin lambda variable 3-21 (Ig lambda chain V-III region LOI) (Ig lambda chain V-V region DEL) (Ig lambda chain V-VII region MOT)	117	12446	4.7	3.77631e-07	0	Immunoglobulin lambda variable 3-21	0
CA1	P00915	CAH1_HUMAN	Carbonic anhydrase 1 (EC 4.2.1.1) (Carbonate dehydratase I) (Carbonic anhydrase B) (CAB) (Carbonic anhydrase I) (CA-I) (Cyanamide hydratase CA1) (EC 4.2.1.69)	261	28870	4.6	1.59335e-07	0	Carbonic anhydrase 1	0
IGKV1-9	A0A0C4DH69	KV109_HUMAN	Immunoglobulin kappa variable 1-9	117	12715	4.5	3.53913e-07	0	Immunoglobulin kappa variable 1-9	0
APOA2	P02652	APOA2_HUMAN	Apolipoprotein A-II (Apo-AII) (ApoA-II) (Apolipoprotein A2) [Cleaved into: Proapolipoprotein A-II (ProapoA-II); Truncated apolipoprotein A-II (Apolipoprotein A-II(1-76))]	100	11175	92	8.23266e-06	0	Apolipoprotein A-II	0
F11	P03951	FA11_HUMAN	Coagulation factor XI (FXI) (EC 3.4.21.27) (Plasma thromboplastin antecedent) (PTA) [Cleaved into: Coagulation factor XIa heavy chain; Coagulation factor XIa light chain]	625	70109	4.4	6.27594e-08	0	Coagulation factor XI	0
HABP2	Q14520	HABP2_HUMAN	Hyaluronan-binding protein 2 (EC 3.4.21.-) (Factor VII-activating protease) (Factor seven-activating protease) (FSAP) (Hepatocyte growth factor activator-like protein) (Plasma hyaluronan-binding protein) [Cleaved into: Hyaluronan-binding protein 2 50 kDa heavy chain; Hyaluronan-binding protein 2 50 kDa heavy chain alternate form; Hyaluronan-binding protein 2 27 kDa light chain; Hyaluronan-binding…	560	62672	4.4	7.02068e-08	0	Hyaluronan-binding protein 2	0
CFD	P00746	CFAD_HUMAN	Complement factor D (EC 3.4.21.46) (Adipsin) (C3 convertase activator) (Properdin factor D)	253	27033	4.4	1.62764e-07	0	Complement factor D	0
TF	P02787	TRFE_HUMAN	Serotransferrin (Transferrin) (Beta-1 metal-binding globulin) (Siderophilin)	698	77050	98	1.2719e-06	0	Serotransferrin	0
CD5L	O43866	CD5L_HUMAN	CD5 antigen-like (Apoptosis inhibitor expressed by macrophages) (hAIM) (CT-2) (IgM-associated peptide) (SP-alpha)	347	38088	4.3	1.12896e-07	0	CD5 antigen-like	0
PRG4	Q92954	PRG4_HUMAN	Proteoglycan 4 (Lubricin) (Megakaryocyte-stimulating factor) (Superficial zone proteoglycan) [Cleaved into: Proteoglycan 4 C-terminal part]	1404	151061	4.3	2.84653e-08	0	Proteoglycan 4	0
IGLV3-1	P01715	LV301_HUMAN	Immunoglobulin lambda variable 3-1 (Ig lambda chain V-IV region Bau) (Ig lambda chain V-IV region MOL) (Ig lambda chain V-IV region X)	115	12296	4.3	3.49707e-07	0	Immunoglobulin lambda variable 3-1	0
IGHV3-53	P01767	HV353_HUMAN	Immunoglobulin heavy variable 3-53 (Ig heavy chain V-III region BUT)	116	12770	4.3	3.36727e-07	0	Immunoglobulin heavy variable 3-53	0
IGHV1-2	P23083	HV102_HUMAN	Immunoglobulin heavy variable 1-2 (Ig heavy chain V-I region ND) (Ig heavy chain V-I region V35)	117	13085	4	3.05694e-07	0	Immunoglobulin heavy variable 1-2	0
IGHV3-43	A0A0B4J1X8	HV343_HUMAN	Immunoglobulin heavy variable 3-43	118	13077	4	3.05881e-07	0	Immunoglobulin heavy variable 3-43	0
PROS1	P07225	PROS_HUMAN	Vitamin K-dependent protein S	676	75123	5	6.65575e-08	0	Vitamin K-dependent protein S	0
PROC	P04070	PROC_HUMAN	Vitamin K-dependent protein C (EC 3.4.21.69) (Anticoagulant protein C) (Autoprothrombin IIA) (Blood coagulation factor XIV) [Cleaved into: Vitamin K-dependent protein C light chain; Vitamin K-dependent protein C heavy chain; Activation peptide]	461	52071	5.2	9.98636e-08	0	Vitamin K-dependent protein C	0
GC	P02774	VTDB_HUMAN	Vitamin D-binding protein (DBP) (VDB) (Gc protein-derived macrophage activating factor) (Gc-MAF) (GcMAF) (Gc-globulin) (Group-specific component) (Gc) (Vitamin D-binding protein-macrophage activating factor) (DBP-maf)	474	52918	73	1.37949e-06	0	Vitamin D-binding protein	0
C8B	P07358	CO8B_HUMAN	Complement component C8 beta chain (Complement component 8 subunit beta)	591	66948	6.7	1.00078e-07	0	Complement component C8 beta chain	0
ITIH3	Q06033	ITIH3_HUMAN	Inter-alpha-trypsin inhibitor heavy chain H3 (ITI heavy chain H3) (ITI-HC3) (Inter-alpha-inhibitor heavy chain 3) (Serum-derived hyaluronan-associated protein) (SHAP)	890	99849	9.1	9.11376e-08	0	Inter-alpha-trypsin inhibitor heavy chain H3	0
IGKV1D-16	P01601	KVD16_HUMAN	Immunoglobulin kappa variable 1D-16 (Ig kappa chain V-I region HK146) (Ig kappa chain V-I region HK189)	117	12730	9	7.06991e-07	0	Immunoglobulin kappa variable 1D-16	0
AFM	P43652	AFAM_HUMAN	Afamin (Alpha-albumin) (Alpha-Alb)	599	69069	8.7	1.25961e-07	0	Afamin	0
ECM1	Q16610	ECM1_HUMAN	Extracellular matrix protein 1 (Secretory component p85)	540	60674	8.7	1.43389e-07	0	Extracellular matrix protein 1	0
CPB2	Q96IY4	CBPB2_HUMAN	Carboxypeptidase B2 (EC 3.4.17.20) (Carboxypeptidase U) (CPU) (Plasma carboxypeptidase B) (pCPB) (Thrombin-activable fibrinolysis inhibitor) (TAFI)	423	48424	8.5	1.75533e-07	0	Carboxypeptidase B2	0
IGKV1-5	P01602	KV105_HUMAN	Immunoglobulin kappa variable 1-5 (Ig kappa chain V-I region CAR) (Ig kappa chain V-I region EU) (Ig kappa chain V-I region HK102) (Ig kappa chain V-I region Kue)	117	12782	8.4	6.57174e-07	0	Immunoglobulin kappa variable 1-5 )	0
IGKV1-27	A0A075B6S5	KV127_HUMAN	Immunoglobulin kappa variable 1-27	117	12712	8.3	6.52926e-07	0	Immunoglobulin kappa variable 1-27	0
AZGP1	P25311	ZA2G_HUMAN	Zinc-alpha-2-glycoprotein (Zn-alpha-2-GP) (Zn-alpha-2-glycoprotein)	298	34259	74	2.16002e-06	0	Zinc-alpha-2-glycoprotein	0
APOA4	P06727	APOA4_HUMAN	Apolipoprotein A-IV (Apo-AIV) (ApoA-IV) (Apolipoprotein A4)	396	45372	74	1.63096e-06	0	Apolipoprotein A-IV	0
F12	P00748	FA12_HUMAN	Coagulation factor XII (EC 3.4.21.38) (Hageman factor) (HAF) [Cleaved into: Coagulation factor XIIa heavy chain; Beta-factor XIIa part 1; Coagulation factor XIIa light chain (Beta-factor XIIa part 2)]	615	67792	7	1.03257e-07	0	Coagulation factor XII	0
PGLYRP2	Q96PD5	PGRP2_HUMAN	N-acetylmuramoyl-L-alanine amidase (EC 3.5.1.28) (Peptidoglycan recognition protein 2) (Peptidoglycan recognition protein long) (PGRP-L)	576	62217	87	1.39833e-06	0	N-acetylmuramoyl-L-alanine amidase	0
KLKB1	P03952	KLKB1_HUMAN	Plasma kallikrein (EC 3.4.21.34) (Fletcher factor) (Kininogenin) (Plasma prekallikrein) (PKK) [Cleaved into: Plasma kallikrein heavy chain; Plasma kallikrein light chain]	638	71343	5.3	7.4289e-08	0	Plasma kallikrein	0
IGKV1D-37	P0DSN7	KVD37_HUMAN	Probable non-functional immunoglobulinn kappa variable 1D-37	117	12688	6.7	5.28058e-07	0	Probable non-functional immunoglobulinn kappa variable 1D-37	0
IGHG2	P01859	IGHG2_HUMAN	Immunoglobulin heavy constant gamma 2 (Ig gamma-2 chain C region) (Ig gamma-2 chain C region DOT) (Ig gamma-2 chain C region TIL) (Ig gamma-2 chain C region ZIE)	395	43806	250	5.70698e-06	0	Immunoglobulin heavy constant gamma 2	0
LCAT	P04180	LCAT_HUMAN	Phosphatidylcholine-sterol acyltransferase (EC 2.3.1.43) (1-alkyl-2-acetylglycerophosphocholine esterase) (EC 3.1.1.47) (Lecithin-cholesterol acyltransferase) (Phospholipid-cholesterol acyltransferase) (Platelet-activating factor acetylhydrolase) (PAF acetylhydrolase)	440	49578	6.4	1.2909e-07	0	Phosphatidylcholine-sterol acyltransferase	0
CFP	P27918	PROP_HUMAN	Properdin (Complement factor P)	469	51276	6.2	1.20914e-07	0	Properdin	0
GPX3	P22352	GPX3_HUMAN	Glutathione peroxidase 3 (GPx-3) (GSHPx-3) (EC 1.11.1.9) (Extracellular glutathione peroxidase) (Plasma glutathione peroxidase) (GPx-P) (GSHPx-P)	226	25552	6.2	2.42642e-07	0	Glutathione peroxidase 3	0
IGKV1-8	A0A0C4DH67	KV108_HUMAN	Immunoglobulin kappa variable 1-8	115	12537	6.1	4.8656e-07	0	Immunoglobulin kappa variable 1-8	0
ACTB	P60709	ACTB_HUMAN	Actin, cytoplasmic 1 (EC 3.6.4.-) (Beta-actin) [Cleaved into: Actin, cytoplasmic 1, N-terminally processed]	375	41737	5.8	1.38965e-07	0	Actin, cytoplasmic 1	0
CHL1	O00533	NCHL1_HUMAN	Neural cell adhesion molecule L1-like protein (Close homolog of L1) [Cleaved into: Processed neural cell adhesion molecule L1-like protein]	1208	135071	5.8	4.29404e-08	0	Neural cell adhesion molecule L1-like protein	0
VWF	P04275	VWF_HUMAN	von Willebrand factor (vWF) [Cleaved into: von Willebrand antigen 2 (von Willebrand antigen II)]	2813	309265	5.6	1.81074e-08	0	von Willebrand factor	0
APOD	P05090	APOD_HUMAN	Apolipoprotein D (Apo-D) (ApoD)	189	21276	90	4.23012e-06	0	Apolipoprotein D	0
C8A	P07357	CO8A_HUMAN	Complement component C8 alpha chain (Complement component 8 subunit alpha)	584	65163	6.4	9.82152e-08	0	Complement component C8 alpha chain	0

## Sheet: SiO2_R5
Gene	UniProtID	Entry Name	Protein names	Length	Mass	conc_mgL	conc_M	KMCCounts	ShortName	Adsorbed Mass [Da/nm^2]
APOB	P04114	APOB_HUMAN	Apolipoprotein B-100 (Apo B-100) [Cleaved into: Apolipoprotein B-48 (Apo B-48)]	4563	515545	100	1.93969e-07	0.1	Apo B-100	164.1
IGFALS	P35858	ALS_HUMAN	Insulin-like growth factor-binding protein complex acid labile subunit (ALS)	605	66035	26	3.93731e-07	0.5	Insulin-like growth factor-binding ALS	105.1
C4A	P0C0L4	CO4A_HUMAN	Complement C4-A (Acidic complement C4) (C3 and PZP-like alpha-2-macroglobulin domain-containing protein 2) [Cleaved into: Complement C4 beta chain; Complement C4-A alpha chain; C4a anaphylatoxin; C4b-A; C4d-A; Complement C4 gamma chain]	1744	192785	120	6.22455e-07	0.1	Complement C4-A	61.4
F13A1	P00488	F13A_HUMAN	Coagulation factor XIII A chain (Coagulation factor XIIIa) (EC 2.3.2.13) (Protein-glutamine gamma-glutamyltransferase A chain) (Transglutaminase A chain)	732	83268	1.4	1.68132e-08	0.2	Coagulation factor XIII A chain	53
CP	P00450	CERU_HUMAN	Ceruloplasmin (Cuproxidase ceruloplasmin) (EC 1.16.3.4) (Ferroxidase ceruloplasmin) (EC 1.16.3.1) (Glutathione peroxidase ceruloplasmin) (EC 1.11.1.9) (Glutathione-dependent peroxiredoxin ceruloplasmin) (EC 1.11.1.27)	1065	122219	440	3.60009e-06	0.1	Ceruloplasmin	38.9
GAPDH	P04406	G3P_HUMAN	Glyceraldehyde-3-phosphate dehydrogenase (GAPDH) (EC 1.2.1.12) (Peptidyl-cysteine S-nitrosylase GAPDH) (EC 2.6.99.-)	335	36053	1.4	3.88317e-08	0.3	Glyceraldehyde-3-phosphate dehydrogenase	34.4
ENPP2	Q13822	ENPP2_HUMAN	Ectonucleotide pyrophosphatase/phosphodiesterase family member 2 (E-NPP 2) (EC 3.1.4.39) (Autotaxin) (Extracellular lysophospholipase D) (LysoPLD)	863	98994	1.2	1.21219e-08	0.1	Ectonucleotide pyrophosphatase/phosphodiesterase family member 2	31.5
CA1	P00915	CAH1_HUMAN	Carbonic anhydrase 1 (EC 4.2.1.1) (Carbonate dehydratase I) (Carbonic anhydrase B) (CAB) (Carbonic anhydrase I) (CA-I) (Cyanamide hydratase CA1) (EC 4.2.1.69)	261	28870	4.6	1.59335e-07	0.3	Carbonic anhydrase 1	27.6
CFB	P00751	CFAB_HUMAN	Complement factor B (EC 3.4.21.47) (C3/C5 convertase) (Glycine-rich beta glycoprotein) (GBG) (PBF2) (Properdin factor B) [Cleaved into: Complement factor B Ba fragment; Complement factor B Bb fragment]	764	85533	120	1.40297e-06	0.1	Complement factor B	27.2
LUM	P51884	LUM_HUMAN	Lumican (Keratan sulfate proteoglycan lumican) (KSPG lumican)	338	38429	29	7.54638e-07	0.2	Lumican	24.5
LRG1	P02750	A2GL_HUMAN	Leucine-rich alpha-2-glycoprotein (LRG)	347	38178	42	1.10011e-06	0.2	Leucine-rich alpha-2-glycoprotein	24.3
DBH	P09172	DOPO_HUMAN	Dopamine beta-hydroxylase (EC 1.14.17.1) (Dopamine beta-monooxygenase) [Cleaved into: Soluble dopamine beta-hydroxylase]	617	69065	1.6	2.31666e-08	0.1	Dopamine beta-hydroxylase	22
IGHV1-2	P23083	HV102_HUMAN	Immunoglobulin heavy variable 1-2 (Ig heavy chain V-I region ND) (Ig heavy chain V-I region V35)	117	13085	4	3.05694e-07	0.5	Immunoglobulin heavy variable 1-2	20.8
CFHR5	Q9BXR6	FHR5_HUMAN	Complement factor H-related protein 5 (FHR-5)	569	64419	1.9	2.94944e-08	0.1	Complement factor H-related protein 5	20.5
CPN2	P22792	CPN2_HUMAN	Carboxypeptidase N subunit 2 (Carboxypeptidase N 83 kDa chain) (Carboxypeptidase N large subunit) (Carboxypeptidase N polypeptide 2) (Carboxypeptidase N regulatory subunit)	545	60557	25	4.12834e-07	0.1	Carboxypeptidase N subunit 2	19.3
PRSS1	P07477	TRY1_HUMAN	Serine protease 1 (EC 3.4.21.4) (Anionic trypsin I) (Anionic trypsin-I) (Beta-trypsin) (Cationic trypsinogen) (Pretrypsinogen I) (Trypsin I) (Trypsin-1) [Cleaved into: Alpha-trypsin chain 1; Alpha-trypsin chain 2]	247	26558	100	3.76534e-06	0.2	Serine protease 1	16.9
CPN1	P15169	CBPN_HUMAN	Carboxypeptidase N catalytic chain (CPN) (EC 3.4.17.3) (Anaphylatoxin inactivator) (Arginine carboxypeptidase) (Carboxypeptidase N polypeptide 1) (Carboxypeptidase N small subunit) (Kininase-1) (Lysine carboxypeptidase) (Plasma carboxypeptidase B) (Serum carboxypeptidase N) (SCPN)	458	52286	13	2.48633e-07	0.1	Carboxypeptidase N catalytic chain	16.6
HPX	P02790	HEMO_HUMAN	Hemopexin (Beta-1B-glycoprotein)	462	51676	190	3.67676e-06	0.1	Hemopexin	16.4
SERPINA3	P01011	AACT_HUMAN	Alpha-1-antichymotrypsin (ACT) (Cell growth-inhibiting gene 24/25 protein) (Serpin A3) [Cleaved into: Alpha-1-antichymotrypsin His-Pro-less]	423	47651	94	1.97268e-06	0.1	Alpha-1-antichymotrypsin	15.2
HP	P00738	HPT_HUMAN	Haptoglobin (Zonulin) [Cleaved into: Haptoglobin alpha chain; Haptoglobin beta chain]	406	45205	100	2.21214e-06	0.1	Haptoglobin	14.4
SAA4	P35542	SAA4_HUMAN	Serum amyloid A-4 protein (Constitutively expressed serum amyloid A protein) (C-SAA)	130	14747	33	2.23774e-06	0.3	Serum amyloid A-4 protein	14.1
IGHA1	P01876	IGHA1_HUMAN	Immunoglobulin heavy constant alpha 1 (Ig alpha-1 chain C region) (Ig alpha-1 chain C region BUR) (Ig alpha-1 chain C region TRO)	398	42849	130	3.03391e-06	0.1	Immunoglobulin heavy constant alpha 1	13.6
FETUB	Q9UGM5	FETUB_HUMAN	Fetuin-B (16G2) (Fetuin-like protein IRL685) (Gugu)	382	42055	3.6	8.56022e-08	0.1	Fetuin-B	13.4
ACTA1	P68133	ACTS_HUMAN	Actin, alpha skeletal muscle (EC 3.6.4.-) (Alpha-actin-1) [Cleaved into: Actin, alpha skeletal muscle, intermediate form]	377	42051	2.8	6.65858e-08	0.1	Actin, alpha skeletal muscle	13.4
ACTG1	P63261	ACTG_HUMAN	Actin, cytoplasmic 2 (EC 3.6.4.-) (Gamma-actin) [Cleaved into: Actin, cytoplasmic 2, N-terminally processed]	375	41793	4.9	1.17245e-07	0.1	Actin, cytoplasmic 2	13.3
PON1	P27169	PON1_HUMAN	Serum paraoxonase/arylesterase 1 (PON 1) (EC 3.1.1.2) (EC 3.1.1.81) (EC 3.1.8.1) (Aromatic esterase 1) (A-esterase 1) (K-45) (Serum aryldialkylphosphatase 1)	355	39731	17	4.27877e-07	0.1	Serum paraoxonase/arylesterase 1	12.6
IGHV3-64	A0A075B6Q5	HV364_HUMAN	Immunoglobulin heavy variable 3-64	118	12891	4.3	3.33566e-07	0.3	Immunoglobulin heavy variable 3-64	12.3
IGKV1D-8	A0A087WSZ0	KVD08_HUMAN	Immunoglobulin kappa variable 1D-8	117	12837	1.9	1.4801e-07	0.2	Immunoglobulin kappa variable 1D-8	8.2
IGHV3-11	P01762	HV311_HUMAN	Immunoglobulin heavy variable 3-11 (Ig heavy chain V-III region TRO)	117	12909	18	1.39438e-06	0.2	Immunoglobulin heavy variable 3-11	8.2
IGHV3-35	A0A0C4DH35	HV335_HUMAN	Probable non-functional immunoglobulin heavy variable 3-35	117	12810	19	1.48322e-06	0.2	Probable non-functional immunoglobulin heavy variable 3-35	8.2
IGKV1D-16	P01601	KVD16_HUMAN	Immunoglobulin kappa variable 1D-16 (Ig kappa chain V-I region HK146) (Ig kappa chain V-I region HK189)	117	12730	9	7.06991e-07	0.2	Immunoglobulin kappa variable 1D-16	8.1
IGKV1-6	A0A0C4DH72	KV106_HUMAN	Immunoglobulin kappa variable 1-6	117	12697	12	9.45105e-07	0.2	Immunoglobulin kappa variable 1-6	8.1
IGHV5-51	A0A0C4DH38	HV551_HUMAN	Immunoglobulin heavy variable 5-51	117	12675	2.7	2.13018e-07	0.2	Immunoglobulin heavy variable 5-51	8.1
IGKV1-17	P01599	KV117_HUMAN	Immunoglobulin kappa variable 1-17 (Ig kappa chain V-I region Gal) (Ig kappa chain V-I region WEA)	117	12779	8.4	6.57328e-07	0.2	Immunoglobulin kappa variable 1-17	8.1
APCS	P02743	SAMP_HUMAN	Serum amyloid P-component (SAP) (9.5S alpha-1-glycoprotein) [Cleaved into: Serum amyloid P-component(1-203)]	223	25387	39	1.53622e-06	0.1	Serum amyloid P-component	8.1
IGHV5-10-1	A0A0J9YXX1	HV5X1_HUMAN	Immunoglobulin heavy variable 5-10-1	117	12773	1.2	9.39482e-08	0.2	Immunoglobulin heavy variable 5-10-1	8.1
IGHV3-38	A0A0C4DH36	HV338_HUMAN	Probable non-functional immunoglobulin heavy variable 3-38	116	12759	2.9	2.27291e-07	0.2	Probable non-functional immunoglobulin heavy variable 3-38	8.1
IGKV3D-11	A0A0A0MRZ8	KVD11_HUMAN	Immunoglobulin kappa variable 3D-11	115	12625	6.7	5.30693e-07	0.2	Immunoglobulin kappa variable 3D-11	8
IGKV1-16	P04430	KV116_HUMAN	Immunoglobulin kappa variable 1-16 (Ig kappa chain V-I region BAN)	117	12618	10	7.92519e-07	0.2	Immunoglobulin kappa variable 1-16	8
CRP	P02741	CRP_HUMAN	C-reactive protein [Cleaved into: C-reactive protein(1-205)]	224	25039	5.2	2.07676e-07	0.1	C-reactive protein	8
IGHV3-13	P01766	HV313_HUMAN	Immunoglobulin heavy variable 3-13 (Ig heavy chain V-III region BRO)	116	12506	33	2.63873e-06	0.2	Immunoglobulin heavy variable 3-13	8
ORM1	P02763	A1AG1_HUMAN	Alpha-1-acid glycoprotein 1 (AGP 1) (Orosomucoid-1) (OMD 1)	201	23540	61	2.59133e-06	0.1	Alpha-1-acid glycoprotein 1	7.5
HBA2	P69905	HBA_HUMAN	Hemoglobin subunit alpha (Alpha-globin) (Hemoglobin alpha chain) [Cleaved into: Hemopressin]	142	15258	14	9.17551e-07	0.15	Alpha-globin	7.3
HBA1	P69905	HBA_HUMAN	Hemoglobin subunit alpha (Alpha-globin) (Hemoglobin alpha chain) [Cleaved into: Hemopressin]	142	15258	14	9.17551e-07	0.15	Alpha-globin	7.3
APOD	P05090	APOD_HUMAN	Apolipoprotein D (Apo-D) (ApoD)	189	21276	90	4.23012e-06	0.1	Apolipoprotein D	6.8
APOM	O95445	APOM_HUMAN	Apolipoprotein M (Apo-M) (ApoM) (Protein G3a)	188	21253	8.2	3.85828e-07	0.1	Apolipoprotein M	6.8
HBD	P02042	HBD_HUMAN	Hemoglobin subunit delta (Delta-globin) (Hemoglobin delta chain)	147	16055	6.6	4.11087e-07	0.1	Hemoglobin subunit delta	5.1
HBB	P68871	HBB_HUMAN	Hemoglobin subunit beta (Beta-globin) (Hemoglobin beta chain) [Cleaved into: LVV-hemorphin-7; Spinorphin]	147	15998	10	6.25078e-07	0.1	Hemoglobin subunit beta	5.1
IGHV4-34	P06331	HV434_HUMAN	Immunoglobulin heavy variable 4-34 (Ig heavy chain V-II region ARH-77)	123	13815	4.3	3.11256e-07	0.1	Immunoglobulin heavy variable 4-34	4.4
IGHV4-39	P01824	HV439_HUMAN	Immunoglobulin heavy variable 4-39 (Ig heavy chain V-II region WAH)	125	13917	5	3.59273e-07	0.1	Immunoglobulin heavy variable 4-39	4.4
SAA2	P0DJI9	SAA2_HUMAN	Serum amyloid A-2 protein (SAA2) [Cleaved into: Amyloid A2 protein (AA2)]	122	13527	9.2	6.80121e-07	0.1	Serum amyloid A-2 protein	4.3
SAA1	P0DJI8	SAA1_HUMAN	Serum amyloid A-1 protein (SAA) [Cleaved into: Amyloid protein A (Amyloid fibril protein AA); Serum amyloid protein A(2-104); Serum amyloid protein A(3-104); Serum amyloid protein A(2-103); Serum amyloid protein A(2-102); Serum amyloid protein A(4-101)]	122	13546	11	8.12048e-07	0.1	Serum amyloid A-1 protein	4.3
IGKV2D-26	A0A0A0MRZ7	KVD26_HUMAN	Immunoglobulin kappa variable 2D-26	120	13297	1	7.52049e-08	0.1	Immunoglobulin kappa variable 2D-26	4.2
IGHV4-61	A0A0C4DH41	HV461_HUMAN	Immunoglobulin heavy variable 4-61	118	13066	4.4	3.36752e-07	0.1	Immunoglobulin heavy variable 4-61	4.2
IGKV2D-40	P01614	KVD40_HUMAN	Immunoglobulin kappa variable 2D-40 (Ig kappa chain V-II region Cum)	121	13310	1.9	1.4275e-07	0.1	Immunoglobulin kappa variable 2D-40	4.2
S100A9	P06702	S10A9_HUMAN	Protein S100-A9 (Calgranulin-B) (Calprotectin L1H subunit) (Leukocyte L1 complex heavy chain) (Migration inhibitory factor-related protein 14) (MRP-14) (p14) (S100 calcium-binding protein A9)	114	13242	1.2	9.06208e-08	0.1	Protein S100-A9	4.2
IGHV3-16	A0A0C4DH30	HV316_HUMAN	Probable non-functional immunoglobulin heavy variable 3-16	117	13070	3.2	2.44836e-07	0.1	Probable non-functional immunoglobulin heavy variable 3-16	4.2
IGHV3-53	P01767	HV353_HUMAN	Immunoglobulin heavy variable 3-53 (Ig heavy chain V-III region BUT)	116	12770	4.3	3.36727e-07	0.1	Immunoglobulin heavy variable 3-53	4.1
IGHV3-74	A0A0B4J1X5	HV374_HUMAN	Immunoglobulin heavy variable 3-74	117	12840	27	2.1028e-06	0.1	Immunoglobulin heavy variable 3-74	4.1
IGHV4-4	A0A075B6R2	HV404_HUMAN	Immunoglobulin heavy variable 4-4	117	12848	3.8	2.95766e-07	0.1	Immunoglobulin heavy variable 4-4	4.1
IGHV3-21	A0A0B4J1V1	HV321_HUMAN	Immunoglobulin heavy variable 3-21	117	12840	37	2.88162e-06	0.1	Immunoglobulin heavy variable 3-21	4.1
IGHV3-7	P01780	HV307_HUMAN	Immunoglobulin heavy variable 3-7 (Ig heavy chain V-III region GAL) (Ig heavy chain V-III region GAR) (Ig heavy chain V-III region JON)	117	12943	39	3.01321e-06	0.1	Immunoglobulin heavy variable 3-7	4.1
IGHV3-15	A0A0B4J1V0	HV315_HUMAN	Immunoglobulin heavy variable 3-15	119	12926	20	1.54727e-06	0.1	Immunoglobulin heavy variable 3-15	4.1
IGHV3-48	P01763	HV348_HUMAN	Immunoglobulin heavy variable 3-48 (Ig heavy chain V-III region WEA)	117	12813	49	3.82424e-06	0.1	Immunoglobulin heavy variable 3-48	4.1
IGKV1D-12	P01611	KVD12_HUMAN	Immunoglobulin kappa variable 1D-12 (Ig kappa chain V-I region Wes)	117	12620	12	9.50872e-07	0.1	Immunoglobulin kappa variable 1D-12	4
IGKV1-27	A0A075B6S5	KV127_HUMAN	Immunoglobulin kappa variable 1-27	117	12712	8.3	6.52926e-07	0.1	Immunoglobulin kappa variable 1-27	4
IGLV2-14	P01704	LV214_HUMAN	Immunoglobulin lambda variable 2-14 (Ig lambda chain V-II region NIG-84) (Ig lambda chain V-II region TOG) (Ig lambda chain V-II region VIL)	120	12597	2.2	1.74645e-07	0.1	Immunoglobulin lambda variable 2-14	4
IGKV3-20	P01619	KV320_HUMAN	Immunoglobulin kappa variable 3-20 (Ig kappa chain V-III region B6) (Ig kappa chain V-III region GOL) (Ig kappa chain V-III region HAH) (Ig kappa chain V-III region HIC) (Ig kappa chain V-III region IARC/BL41) (Ig kappa chain V-III region NG9) (Ig kappa chain V-III region SIE) (Ig kappa chain V-III region Ti) (Ig kappa chain V-III region WOL)	116	12557	20	1.59274e-06	0.1	Immunoglobulin kappa variable 3-20	4
IGKV1-8	A0A0C4DH67	KV108_HUMAN	Immunoglobulin kappa variable 1-8	115	12537	6.1	4.8656e-07	0.1	Immunoglobulin kappa variable 1-8	4
IGKV3-15	P01624	KV315_HUMAN	Immunoglobulin kappa variable 3-15 (Ig kappa chain V-III region CLL) (Ig kappa chain V-III region POM)	115	12496	7.2	5.76184e-07	0.1	Immunoglobulin kappa variable 3-15	4
IGLV3-22	A0A075B6J6	LV322_HUMAN	Immunoglobulin lambda variable 3-22	115	12549	1.1	8.76564e-08	0.1	Immunoglobulin lambda variable 3-22	4
IGKV3D-15	A0A087WSY6	KVD15_HUMAN	Immunoglobulin kappa variable 3D-15	115	12534	4.8	3.82958e-07	0.1	Immunoglobulin kappa variable 3D-15	4
IGKV3D-20	A0A0C4DH25	KVD20_HUMAN	Immunoglobulin kappa variable 3D-20	116	12515	11	8.78945e-07	0.1	Immunoglobulin kappa variable 3D-20	4
IGLV1-40	P01703	LV140_HUMAN	Immunoglobulin lambda variable 1-40 (Ig lambda chain V-I region NEWM)	118	12302	2.3	1.86961e-07	0.1	Immunoglobulin lambda variable 1-40	3.9
APOC2	P02655	APOC2_HUMAN	Apolipoprotein C-II (Apo-CII) (ApoC-II) (Apolipoprotein C2) [Cleaved into: Proapolipoprotein C-II (ProapoC-II)]	101	11284	49	4.34243e-06	0.1	Apolipoprotein C-II	3.6
APOC1	P02654	APOC1_HUMAN	Apolipoprotein C-I (Apo-CI) (ApoC-I) (Apolipoprotein C1) [Cleaved into: Truncated apolipoprotein C-I]	83	9332	15	1.60737e-06	0.1	Apolipoprotein C-I	3
CST3	P01034	CYTC_HUMAN	Cystatin-C (Cystatin-3) (Gamma-trace) (Neuroendocrine basic polypeptide) (Post-gamma-globulin)	146	15799	2.8	1.77226e-07	0	Cystatin-C	0
PIGR	P01833	PIGR_HUMAN	Polymeric immunoglobulin receptor (PIgR) (Poly-Ig receptor) (Hepatocellular carcinoma-associated protein TB6) [Cleaved into: Secretory component]	764	83284	1.3	1.56092e-08	0	Polymeric immunoglobulin receptor	0
IGHV3-73	A0A0B4J1V6	HV373_HUMAN	Immunoglobulin heavy variable 3-73	119	12858	3.2	2.48872e-07	0	Immunoglobulin heavy variable 3-73	0
C8G	P07360	CO8G_HUMAN	Complement component C8 gamma chain	202	22277	2.8	1.2569e-07	0	Complement component C8 gamma chain	0
BTD	P43251	BTD_HUMAN	Biotinidase (Biotinase) (EC 3.5.1.12)	543	61133	2.8	4.58018e-08	0	Biotinidase	0
GPLD1	P80108	PHLD_HUMAN	Phosphatidylinositol-glycan-specific phospholipase D (PI-G PLD) (EC 3.1.4.50) (Glycoprotein phospholipase D) (Glycosyl-phosphatidylinositol-specific phospholipase D) (GPI-PLD) (GPI-specific phospholipase D)	840	92336	3.1	3.3573e-08	0	PI-G PLD	0
CFHR3	Q02985	FHR3_HUMAN	Complement factor H-related protein 3 (FHR-3) (DOWN16) (H factor-like protein 3)	330	37323	3.1	8.30587e-08	0	Complement factor H-related protein 3	0
LBP	P18428	LBP_HUMAN	Lipopolysaccharide-binding protein (LBP)	481	53384	1.3	2.43519e-08	0	Lipopolysaccharide-binding protein	0
PI16	Q6UXB8	PI16_HUMAN	Peptidase inhibitor 16 (PI-16) (Cysteine-rich secretory protein 9) (CRISP-9) (PSP94-binding protein) (CD antigen CD364)	463	49471	2.9	5.86202e-08	0	Peptidase inhibitor 16	0
TLN1	Q9Y490	TLN1_HUMAN	Talin-1	2541	269767	1.3	4.81897e-09	0	Talin-1	0
IGHV1-46	P01743	HV146_HUMAN	Immunoglobulin heavy variable 1-46 (Ig heavy chain V-I region DOT) (Ig heavy chain V-I region HG3) (Ig heavy chain V-I region Mot)	117	12933	2.9	2.24233e-07	0	Immunoglobulin heavy variable 1-46	0
ANXA1	P04083	ANXA1_HUMAN	Annexin A1 (Annexin I) (Annexin-1) (Calpactin II) (Calpactin-2) (Chromobindin-9) (Lipocortin I) (Phospholipase A2 inhibitory protein) (p35) [Cleaved into: Annexin Ac2-26]	346	38714	3	7.74913e-08	0	Annexin A1	0
KRT7	P08729	K2C7_HUMAN	Keratin, type II cytoskeletal 7 (Cytokeratin-7) (CK-7) (Keratin-7) (K7) (Sarcolectin) (Type-II keratin Kb7)	469	51386	1.3	2.52987e-08	0	Keratin, type II cytoskeletal 7	0
IGLV1-47	P01700	LV147_HUMAN	Immunoglobulin lambda variable 1-47 (Ig lambda chain V-I region HA) (Ig lambda chain V-I region WAH)	117	12284	3	2.4422e-07	0	Immunoglobulin lambda variable 1-47	0
PPBP	P02775	CXCL7_HUMAN	Platelet basic protein (PBP) (C-X-C motif chemokine 7) (Leukocyte-derived growth factor) (LDGF) (Macrophage-derived growth factor) (MDGF) (Small-inducible cytokine B7) [Cleaved into: Connective tissue-activating peptide III (CTAP-III) (LA-PF4) (Low-affinity platelet factor IV); TC-2; Connective tissue-activating peptide III(1-81) (CTAP-III(1-81)); Beta-thromboglobulin (Beta-TG); Neutrophil-activa…	128	13894	2.9	2.08723e-07	0	Platelet basic protein	0
CDH5	P33151	CADH5_HUMAN	Cadherin-5 (7B4 antigen) (Vascular endothelial cadherin) (VE-cadherin) (CD antigen CD144)	784	87528	1.3	1.48524e-08	0	Cadherin-5	0
VCAM1	P19320	VCAM1_HUMAN	Vascular cell adhesion protein 1 (V-CAM 1) (VCAM-1) (INCAM-100) (CD antigen CD106) [Cleaved into: Soluble Vascular Cell Adhesion Molecule-1]	739	81276	1.3	1.59949e-08	0	Vascular cell adhesion protein 1	0
IGHV1-24	A0A0C4DH33	HV124_HUMAN	Immunoglobulin heavy variable 1-24	117	12824	3.1	2.41734e-07	0	Immunoglobulin heavy variable 1-24	0
KRT8	P05787	K2C8_HUMAN	Keratin, type II cytoskeletal 8 (Cytokeratin-8) (CK-8) (Keratin-8) (K8) (Type-II keratin Kb8)	483	53704	1.7	3.1655e-08	0	Keratin, type II cytoskeletal 8	0
CD44	P16070	CD44_HUMAN	CD44 antigen (CDw44) (Epican) (Extracellular matrix receptor III) (ECMR-III) (GP90 lymphocyte homing/adhesion receptor) (HUTCH-I) (Heparan sulfate proteoglycan) (Hermes antigen) (Hyaluronate receptor) (Phagocytic glycoprotein 1) (PGP-1) (Phagocytic glycoprotein I) (PGP-I) (CD antigen CD44)	742	81538	1.2	1.47171e-08	0	CD44 antigen	0
IGLV1-44	P01699	LV144_HUMAN	Immunoglobulin lambda variable 1-44 (Ig lambda chain V-I region MEM) (Ig lambda chain V-I region VOR)	117	12201	4	3.27842e-07	0	Immunoglobulin lambda variable 1-44	0
CFD	P00746	CFAD_HUMAN	Complement factor D (EC 3.4.21.46) (Adipsin) (C3 convertase activator) (Properdin factor D)	253	27033	4.4	1.62764e-07	0	Complement factor D	0
COL6A3	P12111	CO6A3_HUMAN	Collagen alpha-3(VI) chain	3177	343669	1	2.90978e-09	0	Collagen alpha-3	0
IGHV1-69-2	A0A0G2JMI3	HV692_HUMAN	Immunoglobulin heavy variable 1-69-2	117	12871	1.1	8.54634e-08	0	Immunoglobulin heavy variable 1-69-2	0
CD5L	O43866	CD5L_HUMAN	CD5 antigen-like (Apoptosis inhibitor expressed by macrophages) (hAIM) (CT-2) (IgM-associated peptide) (SP-alpha)	347	38088	4.3	1.12896e-07	0	CD5 antigen-like	0
PRG4	Q92954	PRG4_HUMAN	Proteoglycan 4 (Lubricin) (Megakaryocyte-stimulating factor) (Superficial zone proteoglycan) [Cleaved into: Proteoglycan 4 C-terminal part]	1404	151061	4.3	2.84653e-08	0	Proteoglycan 4	0
IGLV3-1	P01715	LV301_HUMAN	Immunoglobulin lambda variable 3-1 (Ig lambda chain V-IV region Bau) (Ig lambda chain V-IV region MOL) (Ig lambda chain V-IV region X)	115	12296	4.3	3.49707e-07	0	Immunoglobulin lambda variable 3-1	0
RNASE1	P07998	RNAS1_HUMAN	Ribonuclease pancreatic (EC 4.6.1.18) (HP-RNase) (RIB-1) (RNase UpI-1) (Ribonuclease 1) (RNase 1) (Ribonuclease A) (RNase A)	156	17644	1.1	6.23441e-08	0	Ribonuclease pancreatic	0
C4BPB	P20851	C4BPB_HUMAN	C4b-binding protein beta chain	252	28357	1.1	3.87911e-08	0	C4b-binding protein beta chain	0
IGHV1-69D	A0A0B4J2H0	HV69D_HUMAN	Immunoglobulin heavy variable 1-69D	117	12660	1.2	9.47867e-08	0	Immunoglobulin heavy variable 1-69D	0
IGLV3-19	P01714	LV319_HUMAN	Immunoglobulin lambda variable 3-19 (Ig lambda chain V-III region SH)	112	12042	1.2	9.96512e-08	0	Immunoglobulin lambda variable 3-19	0
KRT77	Q7Z794	K2C1B_HUMAN	Keratin, type II cytoskeletal 1b (Cytokeratin-1B) (CK-1B) (Keratin-77) (K77) (Type-II keratin Kb39)	578	61901	1.2	1.93858e-08	0	Keratin, type II cytoskeletal 1b	0
C1QA	P02745	C1QA_HUMAN	Complement C1q subcomponent subunit A	245	26017	2.7	1.03778e-07	0	Complement C1q subcomponent subunit A	0
IGF2	P01344	IGF2_HUMAN	Insulin-like growth factor II (IGF-II) (Somatomedin-A) (T3M-11-derived growth factor) [Cleaved into: Insulin-like growth factor II; Insulin-like growth factor II Ala-25 Del; Preptin]	180	20140	1.2	5.95829e-08	0	Insulin-like growth factor II	0
IGHV3-43	A0A0B4J1X8	HV343_HUMAN	Immunoglobulin heavy variable 3-43	118	13077	4	3.05881e-07	0	Immunoglobulin heavy variable 3-43	0
ANPEP	P15144	AMPN_HUMAN	Aminopeptidase N (AP-N) (hAPN) (EC 3.4.11.2) (Alanyl aminopeptidase) (Aminopeptidase M) (AP-M) (Microsomal aminopeptidase) (Myeloid plasma membrane glycoprotein CD13) (gp150) (CD antigen CD13)	967	109540	1.2	1.09549e-08	0	Aminopeptidase N	0
IGKV3D-7	A0A0C4DH55	KVD07_HUMAN	Immunoglobulin kappa variable 3D-7	119	13148	3.7	2.81412e-07	0	Immunoglobulin kappa variable 3D-7	0
GGH	Q92820	GGH_HUMAN	Gamma-glutamyl hydrolase (EC 3.4.19.9) (Conjugase) (GH) (Gamma-Glu-X carboxypeptidase)	318	35964	1.2	3.33667e-08	0	Gamma-glutamyl hydrolase	0
IGFBP3	P17936	IBP3_HUMAN	Insulin-like growth factor-binding protein 3 (IBP-3) (IGF-binding protein 3) (IGFBP-3)	291	31674	3.6	1.13658e-07	0	Insulin-like growth factor-binding protein 3	0
KRT5	P13647	K2C5_HUMAN	Keratin, type II cytoskeletal 5 (58 kDa cytokeratin) (Cytokeratin-5) (CK-5) (Keratin-5) (K5) (Type-II keratin Kb5)	590	62378	3.6	5.77127e-08	0	Keratin, type II cytoskeletal 5	0
IGKV2D-28	P01615	KVD28_HUMAN	Immunoglobulin kappa variable 2D-28 (Ig kappa chain V-II region FR) (Ig kappa chain V-II region GM607) (Ig kappa chain V-II region MIL) (Ig kappa chain V-II region TEW)	120	12957	3.5	2.70124e-07	0	Immunoglobulin kappa variable 2D-28	0
LYVE1	Q9Y5Y7	LYVE1_HUMAN	Lymphatic vessel endothelial hyaluronic acid receptor 1 (LYVE-1) (Cell surface retention sequence-binding protein 1) (CRSBP-1) (Extracellular link domain-containing protein 1) (Hyaluronic acid receptor)	322	35213	3.3	9.37154e-08	0	Lymphatic vessel endothelial hyaluronic acid receptor 1	0
IGLV3-25	P01717	LV325_HUMAN	Immunoglobulin lambda variable 3-25 (Ig lambda chain V-IV region Hil)	112	12011	3.2	2.66422e-07	0	Immunoglobulin lambda variable 3-25	0
PCOLCE	Q15113	PCOC1_HUMAN	Procollagen C-endopeptidase enhancer 1 (Procollagen COOH-terminal proteinase enhancer 1) (PCPE-1) (Procollagen C-proteinase enhancer 1) (Type 1 procollagen C-proteinase enhancer protein) (Type I procollagen COOH-terminal proteinase enhancer)	449	47972	1.3	2.70991e-08	0	Procollagen C-endopeptidase enhancer 1	0
IGHV1-3	A0A0C4DH29	HV103_HUMAN	Immunoglobulin heavy variable 1-3	117	13008	2.6	1.99877e-07	0	Immunoglobulin heavy variable 1-3	0
F7	P08709	FA7_HUMAN	Coagulation factor VII (EC 3.4.21.21) (Proconvertin) (Serum prothrombin conversion accelerator) (SPCA) (Eptacog alfa) [Cleaved into: Factor VII light chain; Factor VII heavy chain]	466	51594	1.3	2.51967e-08	0	Coagulation factor VII	0
VASN	Q6EMK4	VASN_HUMAN	Vasorin (Protein slit-like 2)	673	71713	2	2.78889e-08	0	Vasorin	0
F11	P03951	FA11_HUMAN	Coagulation factor XI (FXI) (EC 3.4.21.27) (Plasma thromboplastin antecedent) (PTA) [Cleaved into: Coagulation factor XIa heavy chain; Coagulation factor XIa light chain]	625	70109	4.4	6.27594e-08	0	Coagulation factor XI	0
IGLV3-10	A0A075B6K4	LV310_HUMAN	Immunoglobulin lambda variable 3-10	115	12441	2	1.60759e-07	0	Immunoglobulin lambda variable 3-10	0
MCAM	P43121	MUC18_HUMAN	Cell surface glycoprotein MUC18 (Cell surface glycoprotein P1H12) (Melanoma cell adhesion molecule) (Melanoma-associated antigen A32) (Melanoma-associated antigen MUC18) (S-endo 1 endothelial-associated antigen) (CD antigen CD146)	646	71607	1.9	2.65337e-08	0	Cell surface glycoprotein MUC18	0
LYZ	P61626	LYSC_HUMAN	Lysozyme C (EC 3.2.1.17) (1,4-beta-N-acetylmuramidase C)	148	16537	1.5	9.07057e-08	0	Lysozyme C	0
EFEMP1	Q12805	FBLN3_HUMAN	EGF-containing fibulin-like extracellular matrix protein 1 (Extracellular protein S1-5) (Fibrillin-like protein) (Fibulin-3) (FIBL-3)	493	54641	1.9	3.47724e-08	0	EGF-containing fibulin-like extracellular matrix protein 1	0
MASP1	P48740	MASP1_HUMAN	Mannan-binding lectin serine protease 1 (EC 3.4.21.-) (Complement factor MASP-3) (Complement-activating component of Ra-reactive factor) (Mannose-binding lectin-associated serine protease 1) (MASP-1) (Mannose-binding protein-associated serine protease) (Ra-reactive factor serine protease p100) (RaRF) (Serine protease 5) [Cleaved into: Mannan-binding lectin serine protease 1 heavy chain; Mannan-bi…	699	79247	1.9	2.39757e-08	0	Mannan-binding lectin serine protease 1	0
IGHV3-49	A0A0A0MS15	HV349_HUMAN	Immunoglobulin heavy variable 3-49	119	13056	1.6	1.22549e-07	0	Immunoglobulin heavy variable 3-49	0
KRT14	P02533	K1C14_HUMAN	Keratin, type I cytoskeletal 14 (Cytokeratin-14) (CK-14) (Keratin-14) (K14)	472	51561	1.6	3.10312e-08	0	Keratin, type I cytoskeletal 14	0
GP1BA	P07359	GP1BA_HUMAN	Platelet glycoprotein Ib alpha chain (GP-Ib alpha) (GPIb-alpha) (GPIbA) (Glycoprotein Ibalpha) (Antigen CD42b-alpha) (CD antigen CD42b) [Cleaved into: Glycocalicin]	652	71540	1.6	2.23651e-08	0	Platelet glycoprotein Ib alpha chain	0
MBL2	P11226	MBL2_HUMAN	Mannose-binding protein C (MBP-C) (Collectin-1) (MBP1) (Mannan-binding protein) (Mannose-binding lectin)	248	26144	1.9	7.26744e-08	0	Mannose-binding protein C	0
KRT79	Q5XKE5	K2C79_HUMAN	Keratin, type II cytoskeletal 79 (Cytokeratin-79) (CK-79) (Keratin-6-like) (Keratin-6L) (Keratin-79) (K79) (Type-II keratin Kb38)	535	57836	1.9	3.28515e-08	0	Keratin, type II cytoskeletal 79	0
POTEF	A5A3E0	POTEF_HUMAN	POTE ankyrin domain family member F (ANKRD26-like family C member 1B) (Chimeric POTE-actin protein)	1075	121445	1.9	1.56449e-08	0	POTE ankyrin domain family member F	0
CSF1R	P07333	CSF1R_HUMAN	Macrophage colony-stimulating factor 1 receptor (CSF-1 receptor) (CSF-1-R) (CSF-1R) (M-CSF-R) (EC 2.7.10.1) (Proto-oncogene c-Fms) (CD antigen CD115)	972	107984	1.6	1.4817e-08	0	Macrophage colony-stimulating factor 1 receptor	0
IGLV6-57	P01721	LV657_HUMAN	Immunoglobulin lambda variable 6-57 (Ig lambda chain V-VI region AR) (Ig lambda chain V-VI region EB4) (Ig lambda chain V-VI region NIG-48) (Ig lambda chain V-VI region SUT) (Ig lambda chain V-VI region WLT)	117	12566	1.9	1.51202e-07	0	Immunoglobulin lambda variable 6-57	0
CD163	Q86VB7	C163A_HUMAN	Scavenger receptor cysteine-rich type 1 protein M130 (Hemoglobin scavenger receptor) (CD antigen CD163) [Cleaved into: Soluble CD163 (sCD163)]	1156	125451	1.6	1.2754e-08	0	Scavenger receptor cysteine-rich type 1 protein M130	0
ALCAM	Q13740	CD166_HUMAN	CD166 antigen (Activated leukocyte cell adhesion molecule) (CD antigen CD166)	583	65102	1.6	2.45768e-08	0	CD166 antigen	0
TGFBI	Q15582	BGH3_HUMAN	Transforming growth factor-beta-induced protein ig-h3 (Beta ig-h3) (Kerato-epithelin) (RGD-containing collagen-associated protein) (RGD-CAP)	683	74681	1.6	2.14245e-08	0	Transforming growth factor-beta-induced protein ig-h3	0
IGLV1-51	P01701	LV151_HUMAN	Immunoglobulin lambda variable 1-51 (Ig lambda chain V-I region BL2) (Ig lambda chain V-I region EPS) (Ig lambda chain V-I region NEW) (Ig lambda chain V-I region NIG-64)	117	12249	1.7	1.38787e-07	0	Immunoglobulin lambda variable 1-51	0
LCP1	P13796	PLSL_HUMAN	Plastin-2 (L-plastin) (LC64P) (Lymphocyte cytosolic protein 1) (LCP-1)	627	70288	1.8	2.56089e-08	0	Plastin-2	0
LPA	P08519	APOA_HUMAN	Apolipoprotein(a) (Apo(a)) (Lp(a)) (EC 3.4.21.-)	2040	226546	1.8	7.94541e-09	0	Apolipoprotein	0
SELENOP	P49908	SEPP1_HUMAN	Selenoprotein P (SeP)	381	43174	1.8	4.16918e-08	0	Selenoprotein P	0
COMP	P49747	COMP_HUMAN	Cartilage oligomeric matrix protein (COMP) (Thrombospondin-5) (TSP5)	757	82860	1.5	1.81028e-08	0	Cartilage oligomeric matrix protein	0
TNXB	P22105	TENX_HUMAN	Tenascin-X (TN-X) (Hexabrachion-like protein)	4244	458388	1.5	3.27234e-09	0	Tenascin-X	0
FCN2	Q15485	FCN2_HUMAN	Ficolin-2 (37 kDa elastin-binding protein) (Collagen/fibrinogen domain-containing protein 2) (EBP-37) (Ficolin-B) (Ficolin-beta) (Hucolin) (L-ficolin) (Serum lectin p35)	313	34001	1.4	4.11753e-08	0	Ficolin-2	0
SERPINA5	P05154	IPSP_HUMAN	Plasma serine protease inhibitor (Acrosomal serine protease inhibitor) (Plasminogen activator inhibitor 3) (PAI-3) (PAI3) (Protein C inhibitor) (PCI) (Serpin A5)	406	45675	2.1	4.5977e-08	0	Serpin A5	0
IGHV1-69	P01742	HV169_HUMAN	Immunoglobulin heavy variable 1-69 (Ig heavy chain V-I region EU) (Ig heavy chain V-I region SIE) (Ig heavy chain V-I region WOL)	117	12659	2.7	2.13287e-07	0	Immunoglobulin heavy variable 1-69	0
QSOX1	O00391	QSOX1_HUMAN	Sulfhydryl oxidase 1 (hQSOX) (EC 1.8.3.2) (Quiescin Q6)	747	82578	2.6	3.14854e-08	0	Sulfhydryl oxidase 1	0
KRT16	P08779	K1C16_HUMAN	Keratin, type I cytoskeletal 16 (Cytokeratin-16) (CK-16) (Keratin-16) (K16)	473	51268	1.7	3.31591e-08	0	Keratin, type I cytoskeletal 16	0
PTGDS	P41222	PTGDS_HUMAN	Prostaglandin-H2 D-isomerase (EC 5.3.99.2) (Beta-trace protein) (Cerebrin-28) (Glutathione-independent PGD synthase) (Lipocalin-type prostaglandin-D synthase) (L-PGDS) (Prostaglandin-D2 synthase) (PGD2 synthase) (PGDS) (PGDS2)	190	21029	2.5	1.18883e-07	0	Prostaglandin-H2 D-isomerase	0
IGHV4-28	A0A0C4DH34	HV428_HUMAN	Immunoglobulin heavy variable 4-28	117	13124	2.5	1.90491e-07	0	Immunoglobulin heavy variable 4-28	0
IGHV3-64D	A0A0J9YX35	HV64D_HUMAN	Immunoglobulin heavy variable 3-64D	117	12823	2.5	1.94962e-07	0	Immunoglobulin heavy variable 3-64D	0
HSPG2	P98160	PGBM_HUMAN	Basement membrane-specific heparan sulfate proteoglycan core protein (HSPG) (Perlecan) (PLC) [Cleaved into: Endorepellin; LG3 peptide]	4391	468830	1.4	2.98616e-09	0	HSPG	0
THBS1	P07996	TSP1_HUMAN	Thrombospondin-1 (Glycoprotein G)	1170	129383	1.4	1.08206e-08	0	Thrombospondin-1	0
ACTC1	P68032	ACTC_HUMAN	Actin, alpha cardiac muscle 1 (EC 3.6.4.-) (Alpha-cardiac actin) [Cleaved into: Actin, alpha cardiac muscle 1, intermediate form]	377	42019	2.4	5.7117e-08	0	Actin, alpha cardiac muscle 1	0
IGLV2-8	P01709	LV208_HUMAN	Immunoglobulin lambda variable 2-8 (Ig lambda chain V-II region BO) (Ig lambda chain V-II region MGC)	118	12382	1.5	1.21144e-07	0	Immunoglobulin lambda variable 2-8	0
IGKV2D-29	A0A075B6S2	KVD29_HUMAN	Immunoglobulin kappa variable 2D-29	120	13143	1.5	1.14129e-07	0	Immunoglobulin kappa variable 2D-29	0
NCAM1	P13591	NCAM1_HUMAN	Neural cell adhesion molecule 1 (N-CAM-1) (NCAM-1) (CD antigen CD56)	858	94574	2.3	2.43196e-08	0	Neural cell adhesion molecule 1	0
ICAM1	P05362	ICAM1_HUMAN	Intercellular adhesion molecule 1 (ICAM-1) (Major group rhinovirus receptor) (CD antigen CD54)	532	57825	2.2	3.80458e-08	0	Intercellular adhesion molecule 1	0
JCHAIN	P01591	IGJ_HUMAN	Immunoglobulin J chain (Joining chain of multimeric IgA and IgM)	159	18099	2.2	1.21554e-07	0	Immunoglobulin J chain	0
APOF	Q13790	APOF_HUMAN	Apolipoprotein F (Apo-F) (Lipid transfer inhibitor protein) (LTIP)	326	35399	2.2	6.21486e-08	0	Apolipoprotein F	0
IGLV3-9	A0A075B6K5	LV39_HUMAN	Immunoglobulin lambda variable 3-9	115	12332	1.5	1.21635e-07	0	Immunoglobulin lambda variable 3-9	0
KRT75	O95678	K2C75_HUMAN	Keratin, type II cytoskeletal 75 (Cytokeratin-75) (CK-75) (Keratin-6 hair follicle) (hK6hf) (Keratin-75) (K75) (Type II keratin-K6hf) (Type-II keratin Kb18)	551	59560	1.5	2.51847e-08	0	Keratin, type II cytoskeletal 75	0
IGHV3-20	A0A0C4DH32	HV320_HUMAN	Immunoglobulin heavy variable 3-20	117	12673	2.2	1.73597e-07	0	Immunoglobulin heavy variable 3-20	0
CNDP1	Q96KN2	CNDP1_HUMAN	Beta-Ala-His dipeptidase (EC 3.4.13.20) (CNDP dipeptidase 1) (Carnosine dipeptidase 1) (Glutamate carboxypeptidase-like protein 2) (Serum carnosinase)	507	56692	2.1	3.70423e-08	0	Beta-Ala-His dipeptidase	0
C1QC	P02747	C1QC_HUMAN	Complement C1q subcomponent subunit C	245	25774	2.1	8.14775e-08	0	Complement C1q subcomponent subunit C	0
B2M	P61769	B2MG_HUMAN	Beta-2-microglobulin [Cleaved into: Beta-2-microglobulin form pI 5.3]	119	13715	2.1	1.53117e-07	0	Beta-2-microglobulin [Cleaved into: Beta-2-microglobulin form pI 5.3]	0
HABP2	Q14520	HABP2_HUMAN	Hyaluronan-binding protein 2 (EC 3.4.21.-) (Factor VII-activating protease) (Factor seven-activating protease) (FSAP) (Hepatocyte growth factor activator-like protein) (Plasma hyaluronan-binding protein) [Cleaved into: Hyaluronan-binding protein 2 50 kDa heavy chain; Hyaluronan-binding protein 2 50 kDa heavy chain alternate form; Hyaluronan-binding protein 2 27 kDa light chain; Hyaluronan-binding…	560	62672	4.4	7.02068e-08	0	Hyaluronan-binding protein 2	0
C8A	P07357	CO8A_HUMAN	Complement component C8 alpha chain (Complement component 8 subunit alpha)	584	65163	6.4	9.82152e-08	0	Complement component C8 alpha chain	0
IGKV1-9	A0A0C4DH69	KV109_HUMAN	Immunoglobulin kappa variable 1-9	117	12715	4.5	3.53913e-07	0	Immunoglobulin kappa variable 1-9	0
APOH	P02749	APOH_HUMAN	Beta-2-glycoprotein 1 (APC inhibitor) (Activated protein C-binding protein) (Anticardiolipin cofactor) (Apolipoprotein H) (Apo-H) (Beta-2-glycoprotein I) (B2GPI) (Beta(2)GPI)	345	38298	41	1.07055e-06	0	Beta-2-glycoprotein 1	0
IGLL5	B9A064	IGLL5_HUMAN	Immunoglobulin lambda-like polypeptide 5 (G lambda-1) (Germline immunoglobulin lambda 1)	214	23063	53	2.29805e-06	0	Immunoglobulin lambda-like polypeptide 5	0
A1BG	P04217	A1BG_HUMAN	Alpha-1B-glycoprotein (Alpha-1-B glycoprotein)	495	54254	51	9.40023e-07	0	Alpha-1B-glycoprotein	0
SERPIND1	P05546	HEP2_HUMAN	Heparin cofactor 2 (Heparin cofactor II) (HC-II) (Protease inhibitor leuserpin-2) (HLS2) (Serpin D1)	499	57071	50	8.76102e-07	0	Heparin cofactor 2	0
C7	P10643	CO7_HUMAN	Complement component C7	843	93518	48	5.1327e-07	0	Complement component C7	0
IGLL1	P15814	IGLL1_HUMAN	Immunoglobulin lambda-like polypeptide 1 (CD179 antigen-like family member B) (Ig lambda-5) (Immunoglobulin omega polypeptide) (Immunoglobulin-related protein 14.1) (CD antigen CD179b)	213	22963	48	2.09032e-06	0	Immunoglobulin lambda-like polypeptide 1	0
AMBP	P02760	AMBP_HUMAN	Protein AMBP (Protein HC) [Cleaved into: Alpha-1-microglobulin (EC 1.6.2.-) (Alpha-1 microglycoprotein) (Complex-forming glycoprotein heterogeneous in charge); Inter-alpha-trypsin inhibitor light chain (ITI-LC) (Bikunin) (EDC1) (HI-30) (Uronic-acid-rich protein); Trypstatin]	352	38999	47	1.20516e-06	0	Protein AMBP	0
KNG1	P01042	KNG1_HUMAN	Kininogen-1 (Alpha-2-thiol proteinase inhibitor) (Fitzgerald factor) (High molecular weight kininogen) (HMWK) (Williams-Fitzgerald-Flaujeac factor) [Cleaved into: Kininogen-1 heavy chain; T-kinin (Ile-Ser-Bradykinin); Bradykinin (Kallidin I); Lysyl-bradykinin (Kallidin II); Kininogen-1 light chain; Low molecular weight growth-promoting factor]	644	71957	47	6.53168e-07	0	Kininogen-1	0
FN1	P02751	FINC_HUMAN	Fibronectin (FN) (Cold-insoluble globulin) (CIG) [Cleaved into: Anastellin; Ugl-Y1; Ugl-Y2; Ugl-Y3]	2477	272320	47	1.72591e-07	0	Fibronectin	0
APOC3	P02656	APOC3_HUMAN	Apolipoprotein C-III (Apo-CIII) (ApoC-III) (Apolipoprotein C3)	99	10852	45	4.1467e-06	0	Apolipoprotein C-III	0
PLG	P00747	PLMN_HUMAN	Plasminogen (EC 3.4.21.7) [Cleaved into: Plasmin heavy chain A; Activation peptide; Angiostatin; Plasmin heavy chain A, short form; Plasmin light chain B]	810	90569	45	4.96859e-07	0	Plasminogen	0
SERPINF1	P36955	PEDF_HUMAN	Pigment epithelium-derived factor (PEDF) (Cell proliferation-inducing gene 35 protein) (EPC-1) (Serpin F1)	418	46312	44	9.50078e-07	0	Pigment epithelium-derived factor	0
IGHV3-23	P01764	HV323_HUMAN	Immunoglobulin heavy variable 3-23 (Ig heavy chain V-III region LAY) (Ig heavy chain V-III region POM) (Ig heavy chain V-III region TEI) (Ig heavy chain V-III region TIL) (Ig heavy chain V-III region TUR) (Ig heavy chain V-III region VH26) (Ig heavy chain V-III region WAS) (Ig heavy chain V-III region ZAP)	117	12582	42	3.3381e-06	0	Immunoglobulin heavy variable 3-23	0
F2	P00734	THRB_HUMAN	Prothrombin (EC 3.4.21.5) (Coagulation factor II) [Cleaved into: Activation peptide fragment 1; Activation peptide fragment 2; Thrombin light chain; Thrombin heavy chain]	622	70037	41	5.85405e-07	0	Prothrombin	0
ITIH4	Q14624	ITIH4_HUMAN	Inter-alpha-trypsin inhibitor heavy chain H4 (ITI heavy chain H4) (ITI-HC4) (Inter-alpha-inhibitor heavy chain 4) (Inter-alpha-trypsin inhibitor family heavy chain-related protein) (IHRP) (Plasma kallikrein sensitive glycoprotein 120) (Gp120) (PK-120) [Cleaved into: 70 kDa inter-alpha-trypsin inhibitor heavy chain H4; 35 kDa inter-alpha-trypsin inhibitor heavy chain H4]	930	103357	58	5.61162e-07	0	Inter-alpha-trypsin inhibitor heavy chain H4	0
ORM2	P19652	A1AG2_HUMAN	Alpha-1-acid glycoprotein 2 (AGP 2) (Orosomucoid-2) (OMD 2)	201	23603	41	1.73707e-06	0	Alpha-1-acid glycoprotein 2	0
C5	P01031	CO5_HUMAN	Complement C5 (C3 and PZP-like alpha-2-macroglobulin domain-containing protein 4) [Cleaved into: Complement C5 beta chain; Complement C5 alpha chain; C5a anaphylatoxin; Complement C5 alpha' chain]	1676	188305	39	2.07111e-07	0	Complement C5	0
SERPINA6	P08185	CBG_HUMAN	Corticosteroid-binding globulin (CBG) (Serpin A6) (Transcortin)	405	45141	37	8.19654e-07	0	Corticosteroid-binding globulin	0
KRT1	P04264	K2C1_HUMAN	Keratin, type II cytoskeletal 1 (67 kDa cytokeratin) (Cytokeratin-1) (CK-1) (Hair alpha protein) (Keratin-1) (K1) (Type-II keratin Kb1)	644	66039	35	5.2999e-07	0	Keratin, type II cytoskeletal 1	0
C2	P06681	CO2_HUMAN	Complement C2 (EC 3.4.21.43) (C3/C5 convertase) [Cleaved into: Complement C2b fragment; Complement C2a fragment]	752	83268	34	4.0832e-07	0	Complement C2	0
VTN	P04004	VTNC_HUMAN	Vitronectin (VN) (S-protein) (Serum-spreading factor) (V75) [Cleaved into: Vitronectin V65 subunit; Vitronectin V10 subunit; Somatomedin-B]	478	54306	33	6.07668e-07	0	Vitronectin	0
ITIH2	P19823	ITIH2_HUMAN	Inter-alpha-trypsin inhibitor heavy chain H2 (ITI heavy chain H2) (ITI-HC2) (Inter-alpha-inhibitor heavy chain 2) (Inter-alpha-trypsin inhibitor complex component II) (Serum-derived hyaluronan-associated protein) (SHAP)	946	106463	32	3.00574e-07	0	Inter-alpha-trypsin inhibitor heavy chain H2	0
CLU	P10909	CLUS_HUMAN	Clusterin (Aging-associated gene 4 protein) (Apolipoprotein J) (Apo-J) (Complement cytolysis inhibitor) (CLI) (Complement-associated protein SP-40,40) (Ku70-binding protein 1) (NA1/NA2) (Sulfated glycoprotein 2) (SGP-2) (Testosterone-repressed prostate message 2) (TRPM-2) [Cleaved into: Clusterin beta chain (ApoJalpha) (Complement cytolysis inhibitor a chain) (SP-40,40 beta-chain); Clusterin alph…	449	52495	29	5.52434e-07	0	Clusterin	0
APOE	P02649	APOE_HUMAN	Apolipoprotein E (Apo-E)	317	36154	29	8.02124e-07	0	Apolipoprotein E	0
HRG	P04196	HRG_HUMAN	Histidine-rich glycoprotein (Histidine-proline-rich glycoprotein) (HPRG)	525	59578	28	4.69972e-07	0	Histidine-rich glycoprotein	0
C4BPA	P04003	C4BPA_HUMAN	C4b-binding protein alpha chain (C4bp) (Proline-rich protein) (PRP)	597	67033	28	4.17705e-07	0	C4b-binding protein alpha chain	0
SERPING1	P05155	IC1_HUMAN	Plasma protease C1 inhibitor (C1 Inh) (C1Inh) (C1 esterase inhibitor) (C1-inhibiting factor) (Serpin G1)	500	55154	28	5.07669e-07	0	Plasma protease C1 inhibitor	0
HPR	P00739	HPTR_HUMAN	Haptoglobin-related protein	348	39030	55	1.40917e-06	0	Haptoglobin-related protein	0
ITIH1	P19827	ITIH1_HUMAN	Inter-alpha-trypsin inhibitor heavy chain H1 (ITI heavy chain H1) (ITI-HC1) (Inter-alpha-inhibitor heavy chain 1) (Inter-alpha-trypsin inhibitor complex component III) (Serum-derived hyaluronan-associated protein) (SHAP)	911	101389	59	5.81917e-07	0	Inter-alpha-trypsin inhibitor heavy chain H1	0
KRT6A	P02538	K2C6A_HUMAN	Keratin, type II cytoskeletal 6A (Cytokeratin-6A) (CK-6A) (Cytokeratin-6D) (CK-6D) (Keratin-6A) (K6A) (Type-II keratin Kb6) (allergen Hom s 5)	564	60045	4.5	7.49438e-08	0	Keratin, type II cytoskeletal 6A	0
FGB	P02675	FIBB_HUMAN	Fibrinogen beta chain [Cleaved into: Fibrinopeptide B; Fibrinogen beta chain]	491	55928	110	1.96681e-06	0	Fibrinogen beta chain [Cleaved into: Fibrinopeptide B; Fibrinogen beta chain]	0
GSN	P06396	GELS_HUMAN	Gelsolin (AGEL) (Actin-depolymerizing factor) (ADF) (Brevin)	782	85698	240	2.80053e-06	0	Gelsolin	0
IGHG1	P01857	IGHG1_HUMAN	Immunoglobulin heavy constant gamma 1 (Ig gamma-1 chain C region) (Ig gamma-1 chain C region EU) (Ig gamma-1 chain C region KOL) (Ig gamma-1 chain C region NIE)	399	43912	230	5.23775e-06	0	Immunoglobulin heavy constant gamma 1	0
RBP4	P02753	RET4_HUMAN	Retinol-binding protein 4 (Plasma retinol-binding protein) (PRBP) (RBP) [Cleaved into: Plasma retinol-binding protein(1-182); Plasma retinol-binding protein(1-181); Plasma retinol-binding protein(1-179); Plasma retinol-binding protein(1-176)]	201	23010	210	9.12647e-06	0	Retinol-binding protein 4	0
C3	P01024	CO3_HUMAN	Complement C3 (C3 and PZP-like alpha-2-macroglobulin domain-containing protein 1) [Cleaved into: Complement C3 beta chain; C3-beta-c (C3bc); Complement C3 alpha chain; C3a anaphylatoxin; Acylation stimulating protein (ASP) (C3adesArg); Complement C3b alpha' chain; Complement C3c alpha' chain fragment 1; Complement C3dg fragment; Complement C3g fragment; Complement C3d fragment; Complement C3f fra…	1663	187148	200	1.06867e-06	0	Complement C3	0
A2M	P01023	A2MG_HUMAN	Alpha-2-macroglobulin (Alpha-2-M) (C3 and PZP-like alpha-2-macroglobulin domain-containing protein 5)	1474	163291	170	1.04109e-06	0	Alpha-2-macroglobulin	0
IGHG4	P01861	IGHG4_HUMAN	Immunoglobulin heavy constant gamma 4 (Ig gamma-4 chain C region)	396	43832	170	3.87844e-06	0	Ig gamma-4 chain C region	0
FGA	P02671	FIBA_HUMAN	Fibrinogen alpha chain [Cleaved into: Fibrinopeptide A; Fibrinogen alpha chain]	866	94973	140	1.4741e-06	0	Fibrinogen alpha chain [Cleaved into: Fibrinopeptide A; Fibrinogen alpha chain]	0
SERPINA1	P01009	A1AT_HUMAN	Alpha-1-antitrypsin (Alpha-1 protease inhibitor) (Alpha-1-antiproteinase) (Serpin A1) [Cleaved into: Short peptide from AAT (SPAAT)]	418	46737	140	2.99549e-06	0	Alpha-1-antitrypsin	0
SERPINC1	P01008	ANT3_HUMAN	Antithrombin-III (ATIII) (Serpin C1)	464	52602	120	2.28128e-06	0	Antithrombin-III	0
C4B	P0C0L5	CO4B_HUMAN	Complement C4-B (Basic complement C4) (C3 and PZP-like alpha-2-macroglobulin domain-containing protein 3) [Cleaved into: Complement C4 beta chain; Complement C4-B alpha chain; C4a anaphylatoxin; C4b-B; C4d-B; Complement C4 gamma chain]	1744	192751	120	6.22565e-07	0	Complement C4-B	0
APOA1	P02647	APOA1_HUMAN	Apolipoprotein A-I (Apo-AI) (ApoA-I) (Apolipoprotein A1) [Cleaved into: Proapolipoprotein A-I (ProapoA-I); Truncated apolipoprotein A-I (Apolipoprotein A-I(1-242))]	267	30778	110	3.57398e-06	0	Apolipoprotein A-I	0
AHSG	P02765	FETUA_HUMAN	Alpha-2-HS-glycoprotein (Alpha-2-Z-globulin) (Ba-alpha-2-glycoprotein) (Fetuin-A) [Cleaved into: Alpha-2-HS-glycoprotein chain A; Alpha-2-HS-glycoprotein chain B]	367	39341	110	2.79607e-06	0	Alpha-2-HS-glycoprotein	0
IGHM	P01871	IGHM_HUMAN	Immunoglobulin heavy constant mu (Ig mu chain C region) (Ig mu chain C region BOT) (Ig mu chain C region GAL) (Ig mu chain C region OU)	474	51924	110	2.11848e-06	0	Ig mu chain C region	0
SERPINF2	P08697	A2AP_HUMAN	Alpha-2-antiplasmin (Alpha-2-AP) (Alpha-2-plasmin inhibitor) (Alpha-2-PI) (Serpin F2)	491	54566	61	1.11791e-06	0	Alpha-2-antiplasmin	0
CFH	P08603	CFAH_HUMAN	Complement factor H (H factor 1)	1231	139096	100	7.18928e-07	0	Complement factor H	0
TTR	P02766	TTHY_HUMAN	Transthyretin (ATTR) (Prealbumin) (TBPA)	147	15887	99	6.23151e-06	0	Transthyretin	0
TF	P02787	TRFE_HUMAN	Serotransferrin (Transferrin) (Beta-1 metal-binding globulin) (Siderophilin)	698	77050	98	1.2719e-06	0	Serotransferrin	0
APOA2	P02652	APOA2_HUMAN	Apolipoprotein A-II (Apo-AII) (ApoA-II) (Apolipoprotein A2) [Cleaved into: Proapolipoprotein A-II (ProapoA-II); Truncated apolipoprotein A-II (Apolipoprotein A-II(1-76))]	100	11175	92	8.23266e-06	0	Apolipoprotein A-II	0
PGLYRP2	Q96PD5	PGRP2_HUMAN	N-acetylmuramoyl-L-alanine amidase (EC 3.5.1.28) (Peptidoglycan recognition protein 2) (Peptidoglycan recognition protein long) (PGRP-L)	576	62217	87	1.39833e-06	0	N-acetylmuramoyl-L-alanine amidase	0
APOA4	P06727	APOA4_HUMAN	Apolipoprotein A-IV (Apo-AIV) (ApoA-IV) (Apolipoprotein A4)	396	45372	74	1.63096e-06	0	Apolipoprotein A-IV	0
AZGP1	P25311	ZA2G_HUMAN	Zinc-alpha-2-glycoprotein (Zn-alpha-2-GP) (Zn-alpha-2-glycoprotein)	298	34259	74	2.16002e-06	0	Zinc-alpha-2-glycoprotein	0
GC	P02774	VTDB_HUMAN	Vitamin D-binding protein (DBP) (VDB) (Gc protein-derived macrophage activating factor) (Gc-MAF) (GcMAF) (Gc-globulin) (Group-specific component) (Gc) (Vitamin D-binding protein-macrophage activating factor) (DBP-maf)	474	52918	73	1.37949e-06	0	Vitamin D-binding protein	0
FGG	P02679	FIBG_HUMAN	Fibrinogen gamma chain	453	51512	73	1.41715e-06	0	Fibrinogen gamma chain	0
IGHA2	P01877	IGHA2_HUMAN	Immunoglobulin heavy constant alpha 2 (Ig alpha-2 chain C region) (Ig alpha-2 chain C region BUT) (Ig alpha-2 chain C region LAN)	391	42334	67	1.58265e-06	0	Immunoglobulin heavy constant alpha 2	0
AGT	P01019	ANGT_HUMAN	Angiotensinogen (Serpin A8) [Cleaved into: Angiotensin-1 (Angiotensin 1-10) (Angiotensin I) (Ang I); Angiotensin-2 (Angiotensin 1-8) (Angiotensin II) (Ang II); Angiotensin-3 (Angiotensin 2-8) (Angiotensin III) (Ang III) (Des-Asp[1]-angiotensin II); Angiotensin-4 (Angiotensin 3-8) (Angiotensin IV) (Ang IV); Angiotensin 1-9; Angiotensin 1-7; Angiotensin 1-5; Angiotensin 1-4]	476	52070	65	1.24832e-06	0	Angiotensinogen	0
C9	P02748	CO9_HUMAN	Complement component C9 [Cleaved into: Complement component C9a; Complement component C9b]	559	63173	64	1.01309e-06	0	Complement component C9 [Cleaved into: Complement component C9a; Complement component C9b]	0
ATRN	O75882	ATRN_HUMAN	Attractin (DPPT-L) (Mahogany homolog)	1429	158537	27	1.70307e-07	0	Attractin	0
SERPINA7	P05543	THBG_HUMAN	Thyroxine-binding globulin (Serpin A7) (T4-binding globulin)	415	46325	25	5.39665e-07	0	Serpin A7	0
CLEC3B	P05452	TETN_HUMAN	Tetranectin (TN) (C-type lectin domain family 3 member B) (Plasminogen kringle 4-binding protein)	202	22537	25	1.10929e-06	0	Tetranectin	0
ACTB	P60709	ACTB_HUMAN	Actin, cytoplasmic 1 (EC 3.6.4.-) (Beta-actin) [Cleaved into: Actin, cytoplasmic 1, N-terminally processed]	375	41737	5.8	1.38965e-07	0	Actin, cytoplasmic 1	0
IGKV1-39	P01597	KV139_HUMAN	Immunoglobulin kappa variable 1-39 (Ig kappa chain V-I region DEE) (Ig kappa chain V-I region Hau) (Ig kappa chain V-I region Mev) (Ig kappa chain V-I region OU) (Ig kappa chain V-I region Walker)	117	12737	8	6.28091e-07	0	Immunoglobulin kappa variable 1-39	0
IGHV3-33	P01772	HV333_HUMAN	Immunoglobulin heavy variable 3-33 (Ig heavy chain V-III region HIL) (Ig heavy chain V-III region KOL)	117	13074	7.5	5.73658e-07	0	Immunoglobulin heavy variable 3-33	0
IGHV3-66	A0A0C4DH42	HV366_HUMAN	Immunoglobulin heavy variable 3-66	116	12698	7.2	5.67018e-07	0	Immunoglobulin heavy variable 3-66	0
LGALS3BP	Q08380	LG3BP_HUMAN	Galectin-3-binding protein (Basement membrane autoantigen p105) (Lectin galactoside-binding soluble 3-binding protein) (Mac-2-binding protein) (MAC2BP) (Mac-2 BP) (Tumor-associated antigen 90K)	585	65331	7.1	1.08677e-07	0	Galectin-3-binding protein	0
F12	P00748	FA12_HUMAN	Coagulation factor XII (EC 3.4.21.38) (Hageman factor) (HAF) [Cleaved into: Coagulation factor XIIa heavy chain; Beta-factor XIIa part 1; Coagulation factor XIIa light chain (Beta-factor XIIa part 2)]	615	67792	7	1.03257e-07	0	Coagulation factor XII	0
IGKV2-30	P06310	KV230_HUMAN	Immunoglobulin kappa variable 2-30 (Ig kappa chain V-II region RPMI 6410)	120	13185	6.8	5.15738e-07	0	Immunoglobulin kappa variable 2-30	0
C8B	P07358	CO8B_HUMAN	Complement component C8 beta chain (Complement component 8 subunit beta)	591	66948	6.7	1.00078e-07	0	Complement component C8 beta chain	0
IGKV1D-37	P0DSN7	KVD37_HUMAN	Probable non-functional immunoglobulinn kappa variable 1D-37	117	12688	6.7	5.28058e-07	0	Probable non-functional immunoglobulinn kappa variable 1D-37	0
IGHG2	P01859	IGHG2_HUMAN	Immunoglobulin heavy constant gamma 2 (Ig gamma-2 chain C region) (Ig gamma-2 chain C region DOT) (Ig gamma-2 chain C region TIL) (Ig gamma-2 chain C region ZIE)	395	43806	250	5.70698e-06	0	Immunoglobulin heavy constant gamma 2	0
LCAT	P04180	LCAT_HUMAN	Phosphatidylcholine-sterol acyltransferase (EC 2.3.1.43) (1-alkyl-2-acetylglycerophosphocholine esterase) (EC 3.1.1.47) (Lecithin-cholesterol acyltransferase) (Phospholipid-cholesterol acyltransferase) (Platelet-activating factor acetylhydrolase) (PAF acetylhydrolase)	440	49578	6.4	1.2909e-07	0	Phosphatidylcholine-sterol acyltransferase	0
CFP	P27918	PROP_HUMAN	Properdin (Complement factor P)	469	51276	6.2	1.20914e-07	0	Properdin	0
GPX3	P22352	GPX3_HUMAN	Glutathione peroxidase 3 (GPx-3) (GSHPx-3) (EC 1.11.1.9) (Extracellular glutathione peroxidase) (Plasma glutathione peroxidase) (GPx-P) (GSHPx-P)	226	25552	6.2	2.42642e-07	0	Glutathione peroxidase 3	0
CHL1	O00533	NCHL1_HUMAN	Neural cell adhesion molecule L1-like protein (Close homolog of L1) [Cleaved into: Processed neural cell adhesion molecule L1-like protein]	1208	135071	5.8	4.29404e-08	0	Neural cell adhesion molecule L1-like protein	0
KRT9	P35527	K1C9_HUMAN	Keratin, type I cytoskeletal 9 (Cytokeratin-9) (CK-9) (Keratin-9) (K9)	623	62064	24	3.86698e-07	0	Keratin, type I cytoskeletal 9	0
VWF	P04275	VWF_HUMAN	von Willebrand factor (vWF) [Cleaved into: von Willebrand antigen 2 (von Willebrand antigen II)]	2813	309265	5.6	1.81074e-08	0	von Willebrand factor	0
IGHV4-59	P01825	HV459_HUMAN	Immunoglobulin heavy variable 4-59 (Ig heavy chain V-II region NEWM)	116	12936	5.5	4.2517e-07	0	Immunoglobulin heavy variable 4-59	0
KLKB1	P03952	KLKB1_HUMAN	Plasma kallikrein (EC 3.4.21.34) (Fletcher factor) (Kininogenin) (Plasma prekallikrein) (PKK) [Cleaved into: Plasma kallikrein heavy chain; Plasma kallikrein light chain]	638	71343	5.3	7.4289e-08	0	Plasma kallikrein	0
PROC	P04070	PROC_HUMAN	Vitamin K-dependent protein C (EC 3.4.21.69) (Anticoagulant protein C) (Autoprothrombin IIA) (Blood coagulation factor XIV) [Cleaved into: Vitamin K-dependent protein C light chain; Vitamin K-dependent protein C heavy chain; Activation peptide]	461	52071	5.2	9.98636e-08	0	Vitamin K-dependent protein C	0
PROS1	P07225	PROS_HUMAN	Vitamin K-dependent protein S	676	75123	5	6.65575e-08	0	Vitamin K-dependent protein S	0
IGKV1D-33	P01593	KVD33_HUMAN	Immunoglobulin kappa variable 1D-33 (Ig kappa chain V-I region AG) (Ig kappa chain V-I region Bi) (Ig kappa chain V-I region Lay) (Ig kappa chain V-I region Ni) (Ig kappa chain V-I region Rei) (Ig kappa chain V-I region Roy) (Ig kappa chain V-I region Scw) (Ig kappa chain V-I region WAT)	117	12848	4.9	3.81382e-07	0	Immunoglobulin kappa variable 1D-33	0
CFHR2	P36980	FHR2_HUMAN	Complement factor H-related protein 2 (FHR-2) (DDESK59) (H factor-like 3) (H factor-like protein 2)	270	30651	4.8	1.56602e-07	0	Complement factor H-related protein 2	0
SERPINA10	Q9UK55	ZPI_HUMAN	Protein Z-dependent protease inhibitor (PZ-dependent protease inhibitor) (PZI) (Serpin A10)	444	50707	4.7	9.26894e-08	0	Protein Z-dependent protease inhibitor	0
F13B	P05160	F13B_HUMAN	Coagulation factor XIII B chain (Fibrin-stabilizing factor B subunit) (Protein-glutamine gamma-glutamyltransferase B chain) (Transglutaminase B chain)	661	75511	4.7	6.22426e-08	0	Coagulation factor XIII B chain	0
SELL	P14151	LYAM1_HUMAN	L-selectin (CD62 antigen-like family member L) (Leukocyte adhesion molecule 1) (LAM-1) (Leukocyte surface antigen Leu-8) (Leukocyte-endothelial cell adhesion molecule 1) (LECAM1) (Lymph node homing receptor) (TQ1) (gp90-MEL) (CD antigen CD62L)	372	42187	4.7	1.11409e-07	0	L-selectin	0
IGLV3-21	P80748	LV321_HUMAN	Immunoglobulin lambda variable 3-21 (Ig lambda chain V-III region LOI) (Ig lambda chain V-V region DEL) (Ig lambda chain V-VII region MOT)	117	12446	4.7	3.77631e-07	0	Immunoglobulin lambda variable 3-21	0
IGHV1-18	A0A0C4DH31	HV118_HUMAN	Immunoglobulin heavy variable 1-18	117	12820	4.7	3.66615e-07	0	Immunoglobulin heavy variable 1-18	0
F9	P00740	FA9_HUMAN	Coagulation factor IX (EC 3.4.21.22) (Christmas factor) (Plasma thromboplastin component) (PTC) [Cleaved into: Coagulation factor IXa light chain; Coagulation factor IXa heavy chain]	461	51778	8.2	1.58368e-07	0	Coagulation factor IX	0
IGKV1-5	P01602	KV105_HUMAN	Immunoglobulin kappa variable 1-5 (Ig kappa chain V-I region CAR) (Ig kappa chain V-I region EU) (Ig kappa chain V-I region HK102) (Ig kappa chain V-I region Kue)	117	12782	8.4	6.57174e-07	0	Immunoglobulin kappa variable 1-5 )	0
IGHV3-30	P01768	HV330_HUMAN	Immunoglobulin heavy variable 3-30 (Ig heavy chain V-III region BUR) (Ig heavy chain V-III region CAM) (Ig heavy chain V-III region GA) (Ig heavy chain V-III region NIE)	117	12947	8.5	6.56523e-07	0	Immunoglobulin heavy variable 3-30	0
IGKV4-1	P06312	KV401_HUMAN	Immunoglobulin kappa variable 4-1 (Ig kappa chain V-IV region B17) (Ig kappa chain V-IV region JI) (Ig kappa chain V-IV region Len) (Ig kappa chain V-IV region STH)	121	13380	8.5	6.35277e-07	0	Immunoglobulin kappa variable 4-1	0
FBLN1	P23142	FBLN1_HUMAN	Fibulin-1 (FIBL-1)	703	77214	21	2.71971e-07	0	Fibulin-1	0
KRT10	P13645	K1C10_HUMAN	Keratin, type I cytoskeletal 10 (Cytokeratin-10) (CK-10) (Keratin-10) (K10)	584	58827	18	3.05982e-07	0	Keratin, type I cytoskeletal 10	0
IGKV3-11	P04433	KV311_HUMAN	Immunoglobulin kappa variable 3-11 (Ig kappa chain V-III region VG)	115	12575	18	1.43141e-06	0	Immunoglobulin kappa variable 3-11	0
PZP	P20742	PZP_HUMAN	Pregnancy zone protein (C3 and PZP-like alpha-2-macroglobulin domain-containing protein 6)	1482	163863	15	9.15399e-08	0	Pregnancy zone protein	0
C1RL	Q9NZP8	C1RL_HUMAN	Complement C1r subcomponent-like protein (C1r-LP) (C1r-like protein) (EC 3.4.21.-) (C1r-like serine protease analog protein) (CLSPa)	487	53498	15	2.80384e-07	0	Complement C1r subcomponent-like protein	0
SERPINA4	P29622	KAIN_HUMAN	Kallistatin (Kallikrein inhibitor) (Peptidase inhibitor 4) (PI-4) (Serpin A4)	427	48542	14	2.8841e-07	0	Kallistatin	0
FCN3	O75636	FCN3_HUMAN	Ficolin-3 (Collagen/fibrinogen domain-containing lectin 3 p35) (Collagen/fibrinogen domain-containing protein 3) (Hakata antigen)	299	32903	14	4.25493e-07	0	Ficolin-3	0
C1S	P09871	C1S_HUMAN	Complement C1s subcomponent (EC 3.4.21.42) (C1 esterase) (Complement component 1 subcomponent s) [Cleaved into: Complement C1s subcomponent heavy chain; Complement C1s subcomponent light chain]	688	76684	14	1.82567e-07	0	Complement C1s subcomponent	0
F10	P00742	FA10_HUMAN	Coagulation factor X (EC 3.4.21.6) (Stuart factor) (Stuart-Prower factor) [Cleaved into: Factor X light chain; Factor X heavy chain; Activated factor Xa heavy chain]	488	54732	13	2.37521e-07	0	Coagulation factor X	0
F5	P12259	FA5_HUMAN	Coagulation factor V (Activated protein C cofactor) (Proaccelerin, labile factor) [Cleaved into: Coagulation factor V heavy chain; Coagulation factor V light chain]	2224	251703	13	5.16482e-08	0	Coagulation factor V	0
IGKV1-12	A0A0C4DH73	KV112_HUMAN	Immunoglobulin kappa variable 1-12	117	12645	13	1.02807e-06	0	Immunoglobulin kappa variable 1-12	0
CFHR1	Q03591	FHR1_HUMAN	Complement factor H-related protein 1 (FHR-1) (H factor-like protein 1) (FHL-1) (H-factor-like 1) (H36)	330	37651	13	3.45276e-07	0	Complement factor H-related protein 1	0
CFI	P05156	CFAI_HUMAN	Complement factor I (EC 3.4.21.45) (C3B/C4B inactivator) [Cleaved into: Complement factor I heavy chain; Complement factor I light chain]	583	65750	12	1.8251e-07	0	Complement factor I	0
CD14	P08571	CD14_HUMAN	Monocyte differentiation antigen CD14 (Myeloid cell-specific leucine-rich glycoprotein) (CD antigen CD14) [Cleaved into: Monocyte differentiation antigen CD14, urinary form; Monocyte differentiation antigen CD14, membrane-bound form]	375	40076	10	2.49526e-07	0	Monocyte differentiation antigen CD14	0
KRT2	P35908	K22E_HUMAN	Keratin, type II cytoskeletal 2 epidermal (Cytokeratin-2e) (CK-2e) (Epithelial keratin-2e) (Keratin-2 epidermis) (Keratin-2e) (K2e) (Type-II keratin Kb2)	639	65433	9.7	1.48243e-07	0	Keratin, type II cytoskeletal 2 epidermal	0
IGHV3-72	A0A0B4J1Y9	HV372_HUMAN	Immunoglobulin heavy variable 3-72	119	13203	9.6	7.27107e-07	0	Immunoglobulin heavy variable 3-72	0
BCHE	P06276	CHLE_HUMAN	Cholinesterase (EC 3.1.1.8) (Acylcholine acylhydrolase) (Butyrylcholine esterase) (Choline esterase II) (Pseudocholinesterase)	602	68418	9.4	1.37391e-07	0	Cholinesterase	0
HGFAC	Q04756	HGFA_HUMAN	Hepatocyte growth factor activator (HGF activator) (HGFA) (EC 3.4.21.-) [Cleaved into: Hepatocyte growth factor activator short chain; Hepatocyte growth factor activator long chain]	655	70682	9.3	1.31575e-07	0	Hepatocyte growth factor activator	0
C6	P13671	CO6_HUMAN	Complement component C6	934	104786	9.2	8.7798e-08	0	Complement component C6	0
APOL1	O14791	APOL1_HUMAN	Apolipoprotein L1 (Apolipoprotein L) (Apo-L) (ApoL) (Apolipoprotein L-I) (ApoL-I)	398	43974	9.2	2.09215e-07	0	Apolipoprotein L1	0
SHBG	P04278	SHBG_HUMAN	Sex hormone-binding globulin (SHBG) (Sex steroid-binding protein) (SBP) (Testis-specific androgen-binding protein) (ABP) (Testosterone-estradiol-binding globulin) (TeBG) (Testosterone-estrogen-binding globulin)	402	43779	9.1	2.07862e-07	0	Sex hormone-binding globulin)	0
ITIH3	Q06033	ITIH3_HUMAN	Inter-alpha-trypsin inhibitor heavy chain H3 (ITI heavy chain H3) (ITI-HC3) (Inter-alpha-inhibitor heavy chain 3) (Serum-derived hyaluronan-associated protein) (SHAP)	890	99849	9.1	9.11376e-08	0	Inter-alpha-trypsin inhibitor heavy chain H3	0
AFM	P43652	AFAM_HUMAN	Afamin (Alpha-albumin) (Alpha-Alb)	599	69069	8.7	1.25961e-07	0	Afamin	0
ECM1	Q16610	ECM1_HUMAN	Extracellular matrix protein 1 (Secretory component p85)	540	60674	8.7	1.43389e-07	0	Extracellular matrix protein 1	0
CPB2	Q96IY4	CBPB2_HUMAN	Carboxypeptidase B2 (EC 3.4.17.20) (Carboxypeptidase U) (CPU) (Plasma carboxypeptidase B) (pCPB) (Thrombin-activable fibrinolysis inhibitor) (TAFI)	423	48424	8.5	1.75533e-07	0	Carboxypeptidase B2	0
IGKV1D-17	A0A075B6S4	KVD17_HUMAN	Immunoglobulin kappa variable 1D-17	117	12835	1	7.7912e-08	0	Immunoglobulin kappa variable 1D-17	0

## Sheet: SiO2_R38
Gene	UniProtID	Entry Name	Protein names	Length	Mass	conc_mgL	conc_M	KMCCounts	ShortName	Adsorbed Mass [Da/nm^2]
IGFALS	P35858	ALS_HUMAN	Insulin-like growth factor-binding protein complex acid labile subunit (ALS)	605	66035	26	3.93731e-07	4.1	Insulin-like growth factor-binding ALS	15.7
APOB	P04114	APOB_HUMAN	Apolipoprotein B-100 (Apo B-100) [Cleaved into: Apolipoprotein B-48 (Apo B-48)]	4563	515545	100	1.93969e-07	0.4	Apo B-100	12
HSPG2	P98160	PGBM_HUMAN	Basement membrane-specific heparan sulfate proteoglycan core protein (HSPG) (Perlecan) (PLC) [Cleaved into: Endorepellin; LG3 peptide]	4391	468830	1.4	2.98616e-09	0.4	HSPG	10.9
TNXB	P22105	TENX_HUMAN	Tenascin-X (TN-X) (Hexabrachion-like protein)	4244	458388	1.5	3.27234e-09	0.4	Tenascin-X	10.7
LRG1	P02750	A2GL_HUMAN	Leucine-rich alpha-2-glycoprotein (LRG)	347	38178	42	1.10011e-06	4.2	Leucine-rich alpha-2-glycoprotein	9.3
LUM	P51884	LUM_HUMAN	Lumican (Keratan sulfate proteoglycan lumican) (KSPG lumican)	338	38429	29	7.54638e-07	4	Lumican	8.9
FN1	P02751	FINC_HUMAN	Fibronectin (FN) (Cold-insoluble globulin) (CIG) [Cleaved into: Anastellin; Ugl-Y1; Ugl-Y2; Ugl-Y3]	2477	272320	47	1.72591e-07	0.5	Fibronectin	7.9
CA1	P00915	CAH1_HUMAN	Carbonic anhydrase 1 (EC 4.2.1.1) (Carbonate dehydratase I) (Carbonic anhydrase B) (CAB) (Carbonic anhydrase I) (CA-I) (Cyanamide hydratase CA1) (EC 4.2.1.69)	261	28870	4.6	1.59335e-07	4.6	Carbonic anhydrase 1	7.7
HBA2	P69905	HBA_HUMAN	Hemoglobin subunit alpha (Alpha-globin) (Hemoglobin alpha chain) [Cleaved into: Hemopressin]	142	15258	14	9.17551e-07	7.85	Alpha-globin	7
HBA1	P69905	HBA_HUMAN	Hemoglobin subunit alpha (Alpha-globin) (Hemoglobin alpha chain) [Cleaved into: Hemopressin]	142	15258	14	9.17551e-07	7.85	Alpha-globin	7
HBB	P68871	HBB_HUMAN	Hemoglobin subunit beta (Beta-globin) (Hemoglobin beta chain) [Cleaved into: LVV-hemorphin-7; Spinorphin]	147	15998	10	6.25078e-07	6.9	Hemoglobin subunit beta	6.4
CPB2	Q96IY4	CBPB2_HUMAN	Carboxypeptidase B2 (EC 3.4.17.20) (Carboxypeptidase U) (CPU) (Plasma carboxypeptidase B) (pCPB) (Thrombin-activable fibrinolysis inhibitor) (TAFI)	423	48424	8.5	1.75533e-07	2.1	Carboxypeptidase B2	5.9
ORM2	P19652	A1AG2_HUMAN	Alpha-1-acid glycoprotein 2 (AGP 2) (Orosomucoid-2) (OMD 2)	201	23603	41	1.73707e-06	4.2	Alpha-1-acid glycoprotein 2	5.8
GAPDH	P04406	G3P_HUMAN	Glyceraldehyde-3-phosphate dehydrogenase (GAPDH) (EC 1.2.1.12) (Peptidyl-cysteine S-nitrosylase GAPDH) (EC 2.6.99.-)	335	36053	1.4	3.88317e-08	2.7	Glyceraldehyde-3-phosphate dehydrogenase	5.7
C1RL	Q9NZP8	C1RL_HUMAN	Complement C1r subcomponent-like protein (C1r-LP) (C1r-like protein) (EC 3.4.21.-) (C1r-like serine protease analog protein) (CLSPa)	487	53498	15	2.80384e-07	1.7	Complement C1r subcomponent-like protein	5.3
PRSS1	P07477	TRY1_HUMAN	Serine protease 1 (EC 3.4.21.4) (Anionic trypsin I) (Anionic trypsin-I) (Beta-trypsin) (Cationic trypsinogen) (Pretrypsinogen I) (Trypsin I) (Trypsin-1) [Cleaved into: Alpha-trypsin chain 1; Alpha-trypsin chain 2]	247	26558	100	3.76534e-06	3.3	Serine protease 1	5.1
CP	P00450	CERU_HUMAN	Ceruloplasmin (Cuproxidase ceruloplasmin) (EC 1.16.3.4) (Ferroxidase ceruloplasmin) (EC 1.16.3.1) (Glutathione peroxidase ceruloplasmin) (EC 1.11.1.9) (Glutathione-dependent peroxiredoxin ceruloplasmin) (EC 1.11.1.27)	1065	122219	440	3.60009e-06	0.7	Ceruloplasmin	5
CPN2	P22792	CPN2_HUMAN	Carboxypeptidase N subunit 2 (Carboxypeptidase N 83 kDa chain) (Carboxypeptidase N large subunit) (Carboxypeptidase N polypeptide 2) (Carboxypeptidase N regulatory subunit)	545	60557	25	4.12834e-07	1.4	Carboxypeptidase N subunit 2	4.9
HBD	P02042	HBD_HUMAN	Hemoglobin subunit delta (Delta-globin) (Hemoglobin delta chain)	147	16055	6.6	4.11087e-07	5.2	Hemoglobin subunit delta	4.9
SERPINF1	P36955	PEDF_HUMAN	Pigment epithelium-derived factor (PEDF) (Cell proliferation-inducing gene 35 protein) (EPC-1) (Serpin F1)	418	46312	44	9.50078e-07	1.8	Pigment epithelium-derived factor	4.8
ENPP2	Q13822	ENPP2_HUMAN	Ectonucleotide pyrophosphatase/phosphodiesterase family member 2 (E-NPP 2) (EC 3.1.4.39) (Autotaxin) (Extracellular lysophospholipase D) (LysoPLD)	863	98994	1.2	1.21219e-08	0.8	Ectonucleotide pyrophosphatase/phosphodiesterase family member 2	4.6
C4B	P0C0L5	CO4B_HUMAN	Complement C4-B (Basic complement C4) (C3 and PZP-like alpha-2-macroglobulin domain-containing protein 3) [Cleaved into: Complement C4 beta chain; Complement C4-B alpha chain; C4a anaphylatoxin; C4b-B; C4d-B; Complement C4 gamma chain]	1744	192751	120	6.22565e-07	0.4	Complement C4-B	4.5
HPX	P02790	HEMO_HUMAN	Hemopexin (Beta-1B-glycoprotein)	462	51676	190	3.67676e-06	1.4	Hemopexin	4.2
LPA	P08519	APOA_HUMAN	Apolipoprotein(a) (Apo(a)) (Lp(a)) (EC 3.4.21.-)	2040	226546	1.8	7.94541e-09	0.3	Apolipoprotein	4
LCAT	P04180	LCAT_HUMAN	Phosphatidylcholine-sterol acyltransferase (EC 2.3.1.43) (1-alkyl-2-acetylglycerophosphocholine esterase) (EC 3.1.1.47) (Lecithin-cholesterol acyltransferase) (Phospholipid-cholesterol acyltransferase) (Platelet-activating factor acetylhydrolase) (PAF acetylhydrolase)	440	49578	6.4	1.2909e-07	1.4	Phosphatidylcholine-sterol acyltransferase	4
CFB	P00751	CFAB_HUMAN	Complement factor B (EC 3.4.21.47) (C3/C5 convertase) (Glycine-rich beta glycoprotein) (GBG) (PBF2) (Properdin factor B) [Cleaved into: Complement factor B Ba fragment; Complement factor B Bb fragment]	764	85533	120	1.40297e-06	0.8	Complement factor B	4
A2M	P01023	A2MG_HUMAN	Alpha-2-macroglobulin (Alpha-2-M) (C3 and PZP-like alpha-2-macroglobulin domain-containing protein 5)	1474	163291	170	1.04109e-06	0.4	Alpha-2-macroglobulin	3.8
APOE	P02649	APOE_HUMAN	Apolipoprotein E (Apo-E)	317	36154	29	8.02124e-07	1.8	Apolipoprotein E	3.8
APCS	P02743	SAMP_HUMAN	Serum amyloid P-component (SAP) (9.5S alpha-1-glycoprotein) [Cleaved into: Serum amyloid P-component(1-203)]	223	25387	39	1.53622e-06	2.6	Serum amyloid P-component	3.8
TF	P02787	TRFE_HUMAN	Serotransferrin (Transferrin) (Beta-1 metal-binding globulin) (Siderophilin)	698	77050	98	1.2719e-06	0.8	Serotransferrin	3.6
CD163	Q86VB7	C163A_HUMAN	Scavenger receptor cysteine-rich type 1 protein M130 (Hemoglobin scavenger receptor) (CD antigen CD163) [Cleaved into: Soluble CD163 (sCD163)]	1156	125451	1.6	1.2754e-08	0.5	Scavenger receptor cysteine-rich type 1 protein M130	3.6
ANXA1	P04083	ANXA1_HUMAN	Annexin A1 (Annexin I) (Annexin-1) (Calpactin II) (Calpactin-2) (Chromobindin-9) (Lipocortin I) (Phospholipase A2 inhibitory protein) (p35) [Cleaved into: Annexin Ac2-26]	346	38714	3	7.74913e-08	1.5	Annexin A1	3.4
APOC1	P02654	APOC1_HUMAN	Apolipoprotein C-I (Apo-CI) (ApoC-I) (Apolipoprotein C1) [Cleaved into: Truncated apolipoprotein C-I]	83	9332	15	1.60737e-06	6.1	Apolipoprotein C-I	3.3
PON1	P27169	PON1_HUMAN	Serum paraoxonase/arylesterase 1 (PON 1) (EC 3.1.1.2) (EC 3.1.1.81) (EC 3.1.8.1) (Aromatic esterase 1) (A-esterase 1) (K-45) (Serum aryldialkylphosphatase 1)	355	39731	17	4.27877e-07	1.4	Serum paraoxonase/arylesterase 1	3.2
CHL1	O00533	NCHL1_HUMAN	Neural cell adhesion molecule L1-like protein (Close homolog of L1) [Cleaved into: Processed neural cell adhesion molecule L1-like protein]	1208	135071	5.8	4.29404e-08	0.4	Neural cell adhesion molecule L1-like protein	3.1
ITIH2	P19823	ITIH2_HUMAN	Inter-alpha-trypsin inhibitor heavy chain H2 (ITI heavy chain H2) (ITI-HC2) (Inter-alpha-inhibitor heavy chain 2) (Inter-alpha-trypsin inhibitor complex component II) (Serum-derived hyaluronan-associated protein) (SHAP)	946	106463	32	3.00574e-07	0.5	Inter-alpha-trypsin inhibitor heavy chain H2	3.1
IGHA1	P01876	IGHA1_HUMAN	Immunoglobulin heavy constant alpha 1 (Ig alpha-1 chain C region) (Ig alpha-1 chain C region BUR) (Ig alpha-1 chain C region TRO)	398	42849	130	3.03391e-06	1.2	Immunoglobulin heavy constant alpha 1	3
AGT	P01019	ANGT_HUMAN	Angiotensinogen (Serpin A8) [Cleaved into: Angiotensin-1 (Angiotensin 1-10) (Angiotensin I) (Ang I); Angiotensin-2 (Angiotensin 1-8) (Angiotensin II) (Ang II); Angiotensin-3 (Angiotensin 2-8) (Angiotensin III) (Ang III) (Des-Asp[1]-angiotensin II); Angiotensin-4 (Angiotensin 3-8) (Angiotensin IV) (Ang IV); Angiotensin 1-9; Angiotensin 1-7; Angiotensin 1-5; Angiotensin 1-4]	476	52070	65	1.24832e-06	1	Angiotensinogen	3
IGHM	P01871	IGHM_HUMAN	Immunoglobulin heavy constant mu (Ig mu chain C region) (Ig mu chain C region BOT) (Ig mu chain C region GAL) (Ig mu chain C region OU)	474	51924	110	2.11848e-06	1	Ig mu chain C region	3
ITIH4	Q14624	ITIH4_HUMAN	Inter-alpha-trypsin inhibitor heavy chain H4 (ITI heavy chain H4) (ITI-HC4) (Inter-alpha-inhibitor heavy chain 4) (Inter-alpha-trypsin inhibitor family heavy chain-related protein) (IHRP) (Plasma kallikrein sensitive glycoprotein 120) (Gp120) (PK-120) [Cleaved into: 70 kDa inter-alpha-trypsin inhibitor heavy chain H4; 35 kDa inter-alpha-trypsin inhibitor heavy chain H4]	930	103357	58	5.61162e-07	0.5	Inter-alpha-trypsin inhibitor heavy chain H4	3
PZP	P20742	PZP_HUMAN	Pregnancy zone protein (C3 and PZP-like alpha-2-macroglobulin domain-containing protein 6)	1482	163863	15	9.15399e-08	0.3	Pregnancy zone protein	2.9
F5	P12259	FA5_HUMAN	Coagulation factor V (Activated protein C cofactor) (Proaccelerin, labile factor) [Cleaved into: Coagulation factor V heavy chain; Coagulation factor V light chain]	2224	251703	13	5.16482e-08	0.2	Coagulation factor V	2.9
APOA1	P02647	APOA1_HUMAN	Apolipoprotein A-I (Apo-AI) (ApoA-I) (Apolipoprotein A1) [Cleaved into: Proapolipoprotein A-I (ProapoA-I); Truncated apolipoprotein A-I (Apolipoprotein A-I(1-242))]	267	30778	110	3.57398e-06	1.6	Apolipoprotein A-I	2.9
ACTG1	P63261	ACTG_HUMAN	Actin, cytoplasmic 2 (EC 3.6.4.-) (Gamma-actin) [Cleaved into: Actin, cytoplasmic 2, N-terminally processed]	375	41793	4.9	1.17245e-07	1.2	Actin, cytoplasmic 2	2.9
SERPINA4	P29622	KAIN_HUMAN	Kallistatin (Kallikrein inhibitor) (Peptidase inhibitor 4) (PI-4) (Serpin A4)	427	48542	14	2.8841e-07	1	Kallistatin	2.8
IGHG4	P01861	IGHG4_HUMAN	Immunoglobulin heavy constant gamma 4 (Ig gamma-4 chain C region)	396	43832	170	3.87844e-06	1.1	Ig gamma-4 chain C region	2.8
IGHG1	P01857	IGHG1_HUMAN	Immunoglobulin heavy constant gamma 1 (Ig gamma-1 chain C region) (Ig gamma-1 chain C region EU) (Ig gamma-1 chain C region KOL) (Ig gamma-1 chain C region NIE)	399	43912	230	5.23775e-06	1.1	Immunoglobulin heavy constant gamma 1	2.8
GPLD1	P80108	PHLD_HUMAN	Phosphatidylinositol-glycan-specific phospholipase D (PI-G PLD) (EC 3.1.4.50) (Glycoprotein phospholipase D) (Glycosyl-phosphatidylinositol-specific phospholipase D) (GPI-PLD) (GPI-specific phospholipase D)	840	92336	3.1	3.3573e-08	0.5	PI-G PLD	2.7
CLU	P10909	CLUS_HUMAN	Clusterin (Aging-associated gene 4 protein) (Apolipoprotein J) (Apo-J) (Complement cytolysis inhibitor) (CLI) (Complement-associated protein SP-40,40) (Ku70-binding protein 1) (NA1/NA2) (Sulfated glycoprotein 2) (SGP-2) (Testosterone-repressed prostate message 2) (TRPM-2) [Cleaved into: Clusterin beta chain (ApoJalpha) (Complement cytolysis inhibitor a chain) (SP-40,40 beta-chain); Clusterin alph…	449	52495	29	5.52434e-07	0.9	Clusterin	2.7
IGHV3-48	P01763	HV348_HUMAN	Immunoglobulin heavy variable 3-48 (Ig heavy chain V-III region WEA)	117	12813	49	3.82424e-06	3.5	Immunoglobulin heavy variable 3-48	2.6
CRP	P02741	CRP_HUMAN	C-reactive protein [Cleaved into: C-reactive protein(1-205)]	224	25039	5.2	2.07676e-07	1.8	C-reactive protein	2.6
CNDP1	Q96KN2	CNDP1_HUMAN	Beta-Ala-His dipeptidase (EC 3.4.13.20) (CNDP dipeptidase 1) (Carnosine dipeptidase 1) (Glutamate carboxypeptidase-like protein 2) (Serum carnosinase)	507	56692	2.1	3.70423e-08	0.8	Beta-Ala-His dipeptidase	2.6
ANPEP	P15144	AMPN_HUMAN	Aminopeptidase N (AP-N) (hAPN) (EC 3.4.11.2) (Alanyl aminopeptidase) (Aminopeptidase M) (AP-M) (Microsomal aminopeptidase) (Myeloid plasma membrane glycoprotein CD13) (gp150) (CD antigen CD13)	967	109540	1.2	1.09549e-08	0.4	Aminopeptidase N	2.5
LCP1	P13796	PLSL_HUMAN	Plastin-2 (L-plastin) (LC64P) (Lymphocyte cytosolic protein 1) (LCP-1)	627	70288	1.8	2.56089e-08	0.6	Plastin-2	2.5
APOA2	P02652	APOA2_HUMAN	Apolipoprotein A-II (Apo-AII) (ApoA-II) (Apolipoprotein A2) [Cleaved into: Proapolipoprotein A-II (ProapoA-II); Truncated apolipoprotein A-II (Apolipoprotein A-II(1-76))]	100	11175	92	8.23266e-06	3.8	Apolipoprotein A-II	2.5
ACTB	P60709	ACTB_HUMAN	Actin, cytoplasmic 1 (EC 3.6.4.-) (Beta-actin) [Cleaved into: Actin, cytoplasmic 1, N-terminally processed]	375	41737	5.8	1.38965e-07	1	Actin, cytoplasmic 1	2.4
IGHV3-13	P01766	HV313_HUMAN	Immunoglobulin heavy variable 3-13 (Ig heavy chain V-III region BRO)	116	12506	33	2.63873e-06	3.3	Immunoglobulin heavy variable 3-13	2.4
F11	P03951	FA11_HUMAN	Coagulation factor XI (FXI) (EC 3.4.21.27) (Plasma thromboplastin antecedent) (PTA) [Cleaved into: Coagulation factor XIa heavy chain; Coagulation factor XIa light chain]	625	70109	4.4	6.27594e-08	0.6	Coagulation factor XI	2.4
SERPINC1	P01008	ANT3_HUMAN	Antithrombin-III (ATIII) (Serpin C1)	464	52602	120	2.28128e-06	0.8	Antithrombin-III	2.4
ITIH3	Q06033	ITIH3_HUMAN	Inter-alpha-trypsin inhibitor heavy chain H3 (ITI heavy chain H3) (ITI-HC3) (Inter-alpha-inhibitor heavy chain 3) (Serum-derived hyaluronan-associated protein) (SHAP)	890	99849	9.1	9.11376e-08	0.4	Inter-alpha-trypsin inhibitor heavy chain H3	2.3
IGKV3-11	P04433	KV311_HUMAN	Immunoglobulin kappa variable 3-11 (Ig kappa chain V-III region VG)	115	12575	18	1.43141e-06	3.2	Immunoglobulin kappa variable 3-11	2.3
PTGDS	P41222	PTGDS_HUMAN	Prostaglandin-H2 D-isomerase (EC 5.3.99.2) (Beta-trace protein) (Cerebrin-28) (Glutathione-independent PGD synthase) (Lipocalin-type prostaglandin-D synthase) (L-PGDS) (Prostaglandin-D2 synthase) (PGD2 synthase) (PGDS) (PGDS2)	190	21029	2.5	1.18883e-07	1.9	Prostaglandin-H2 D-isomerase	2.3
IGHV3-21	A0A0B4J1V1	HV321_HUMAN	Immunoglobulin heavy variable 3-21	117	12840	37	2.88162e-06	2.9	Immunoglobulin heavy variable 3-21	2.2
IGHA2	P01877	IGHA2_HUMAN	Immunoglobulin heavy constant alpha 2 (Ig alpha-2 chain C region) (Ig alpha-2 chain C region BUT) (Ig alpha-2 chain C region LAN)	391	42334	67	1.58265e-06	0.9	Immunoglobulin heavy constant alpha 2	2.2
TGFBI	Q15582	BGH3_HUMAN	Transforming growth factor-beta-induced protein ig-h3 (Beta ig-h3) (Kerato-epithelin) (RGD-containing collagen-associated protein) (RGD-CAP)	683	74681	1.6	2.14245e-08	0.5	Transforming growth factor-beta-induced protein ig-h3	2.2
C5	P01031	CO5_HUMAN	Complement C5 (C3 and PZP-like alpha-2-macroglobulin domain-containing protein 4) [Cleaved into: Complement C5 beta chain; Complement C5 alpha chain; C5a anaphylatoxin; Complement C5 alpha' chain]	1676	188305	39	2.07111e-07	0.2	Complement C5	2.2
C4A	P0C0L4	CO4A_HUMAN	Complement C4-A (Acidic complement C4) (C3 and PZP-like alpha-2-macroglobulin domain-containing protein 2) [Cleaved into: Complement C4 beta chain; Complement C4-A alpha chain; C4a anaphylatoxin; C4b-A; C4d-A; Complement C4 gamma chain]	1744	192785	120	6.22455e-07	0.2	Complement C4-A	2.2
IGKV3D-20	A0A0C4DH25	KVD20_HUMAN	Immunoglobulin kappa variable 3D-20	116	12515	11	8.78945e-07	2.9	Immunoglobulin kappa variable 3D-20	2.1
BTD	P43251	BTD_HUMAN	Biotinidase (Biotinase) (EC 3.5.1.12)	543	61133	2.8	4.58018e-08	0.6	Biotinidase	2.1
SERPINA10	Q9UK55	ZPI_HUMAN	Protein Z-dependent protease inhibitor (PZ-dependent protease inhibitor) (PZI) (Serpin A10)	444	50707	4.7	9.26894e-08	0.7	Protein Z-dependent protease inhibitor	2.1
APOD	P05090	APOD_HUMAN	Apolipoprotein D (Apo-D) (ApoD)	189	21276	90	4.23012e-06	1.7	Apolipoprotein D	2.1
HRG	P04196	HRG_HUMAN	Histidine-rich glycoprotein (Histidine-proline-rich glycoprotein) (HPRG)	525	59578	28	4.69972e-07	0.6	Histidine-rich glycoprotein	2.1
BCHE	P06276	CHLE_HUMAN	Cholinesterase (EC 3.1.1.8) (Acylcholine acylhydrolase) (Butyrylcholine esterase) (Choline esterase II) (Pseudocholinesterase)	602	68418	9.4	1.37391e-07	0.5	Cholinesterase	2
COL6A3	P12111	CO6A3_HUMAN	Collagen alpha-3(VI) chain	3177	343669	1	2.90978e-09	0.1	Collagen alpha-3	2
IGHG2	P01859	IGHG2_HUMAN	Immunoglobulin heavy constant gamma 2 (Ig gamma-2 chain C region) (Ig gamma-2 chain C region DOT) (Ig gamma-2 chain C region TIL) (Ig gamma-2 chain C region ZIE)	395	43806	250	5.70698e-06	0.8	Immunoglobulin heavy constant gamma 2	2
FCN3	O75636	FCN3_HUMAN	Ficolin-3 (Collagen/fibrinogen domain-containing lectin 3 p35) (Collagen/fibrinogen domain-containing protein 3) (Hakata antigen)	299	32903	14	4.25493e-07	1	Ficolin-3	1.9
C8B	P07358	CO8B_HUMAN	Complement component C8 beta chain (Complement component 8 subunit beta)	591	66948	6.7	1.00078e-07	0.5	Complement component C8 beta chain	1.9
CFI	P05156	CFAI_HUMAN	Complement factor I (EC 3.4.21.45) (C3B/C4B inactivator) [Cleaved into: Complement factor I heavy chain; Complement factor I light chain]	583	65750	12	1.8251e-07	0.5	Complement factor I	1.9
IGHV4-59	P01825	HV459_HUMAN	Immunoglobulin heavy variable 4-59 (Ig heavy chain V-II region NEWM)	116	12936	5.5	4.2517e-07	2.5	Immunoglobulin heavy variable 4-59	1.9
F13A1	P00488	F13A_HUMAN	Coagulation factor XIII A chain (Coagulation factor XIIIa) (EC 2.3.2.13) (Protein-glutamine gamma-glutamyltransferase A chain) (Transglutaminase A chain)	732	83268	1.4	1.68132e-08	0.4	Coagulation factor XIII A chain	1.9
IGLV2-8	P01709	LV208_HUMAN	Immunoglobulin lambda variable 2-8 (Ig lambda chain V-II region BO) (Ig lambda chain V-II region MGC)	118	12382	1.5	1.21144e-07	2.6	Immunoglobulin lambda variable 2-8	1.9
CSF1R	P07333	CSF1R_HUMAN	Macrophage colony-stimulating factor 1 receptor (CSF-1 receptor) (CSF-1-R) (CSF-1R) (M-CSF-R) (EC 2.7.10.1) (Proto-oncogene c-Fms) (CD antigen CD115)	972	107984	1.6	1.4817e-08	0.3	Macrophage colony-stimulating factor 1 receptor	1.9
IGHV3-74	A0A0B4J1X5	HV374_HUMAN	Immunoglobulin heavy variable 3-74	117	12840	27	2.1028e-06	2.4	Immunoglobulin heavy variable 3-74	1.8
VWF	P04275	VWF_HUMAN	von Willebrand factor (vWF) [Cleaved into: von Willebrand antigen 2 (von Willebrand antigen II)]	2813	309265	5.6	1.81074e-08	0.1	von Willebrand factor	1.8
IGHV3-15	A0A0B4J1V0	HV315_HUMAN	Immunoglobulin heavy variable 3-15	119	12926	20	1.54727e-06	2.4	Immunoglobulin heavy variable 3-15	1.8
IGKV1-27	A0A075B6S5	KV127_HUMAN	Immunoglobulin kappa variable 1-27	117	12712	8.3	6.52926e-07	2.5	Immunoglobulin kappa variable 1-27	1.8
ORM1	P02763	A1AG1_HUMAN	Alpha-1-acid glycoprotein 1 (AGP 1) (Orosomucoid-1) (OMD 1)	201	23540	61	2.59133e-06	1.3	Alpha-1-acid glycoprotein 1	1.8
ITIH1	P19827	ITIH1_HUMAN	Inter-alpha-trypsin inhibitor heavy chain H1 (ITI heavy chain H1) (ITI-HC1) (Inter-alpha-inhibitor heavy chain 1) (Inter-alpha-trypsin inhibitor complex component III) (Serum-derived hyaluronan-associated protein) (SHAP)	911	101389	59	5.81917e-07	0.3	Inter-alpha-trypsin inhibitor heavy chain H1	1.8
HPR	P00739	HPTR_HUMAN	Haptoglobin-related protein	348	39030	55	1.40917e-06	0.8	Haptoglobin-related protein	1.8
IGKV1-12	A0A0C4DH73	KV112_HUMAN	Immunoglobulin kappa variable 1-12	117	12645	13	1.02807e-06	2.3	Immunoglobulin kappa variable 1-12	1.7
ACTC1	P68032	ACTC_HUMAN	Actin, alpha cardiac muscle 1 (EC 3.6.4.-) (Alpha-cardiac actin) [Cleaved into: Actin, alpha cardiac muscle 1, intermediate form]	377	42019	2.4	5.7117e-08	0.7	Actin, alpha cardiac muscle 1	1.7
SELL	P14151	LYAM1_HUMAN	L-selectin (CD62 antigen-like family member L) (Leukocyte adhesion molecule 1) (LAM-1) (Leukocyte surface antigen Leu-8) (Leukocyte-endothelial cell adhesion molecule 1) (LECAM1) (Lymph node homing receptor) (TQ1) (gp90-MEL) (CD antigen CD62L)	372	42187	4.7	1.11409e-07	0.7	L-selectin	1.7
IGKV3-20	P01619	KV320_HUMAN	Immunoglobulin kappa variable 3-20 (Ig kappa chain V-III region B6) (Ig kappa chain V-III region GOL) (Ig kappa chain V-III region HAH) (Ig kappa chain V-III region HIC) (Ig kappa chain V-III region IARC/BL41) (Ig kappa chain V-III region NG9) (Ig kappa chain V-III region SIE) (Ig kappa chain V-III region Ti) (Ig kappa chain V-III region WOL)	116	12557	20	1.59274e-06	2.3	Immunoglobulin kappa variable 3-20	1.7
IGHV3-66	A0A0C4DH42	HV366_HUMAN	Immunoglobulin heavy variable 3-66	116	12698	7.2	5.67018e-07	2.3	Immunoglobulin heavy variable 3-66	1.7
IGHV4-61	A0A0C4DH41	HV461_HUMAN	Immunoglobulin heavy variable 4-61	118	13066	4.4	3.36752e-07	2.1	Immunoglobulin heavy variable 4-61	1.6
IGHV3-64	A0A075B6Q5	HV364_HUMAN	Immunoglobulin heavy variable 3-64	118	12891	4.3	3.33566e-07	2.2	Immunoglobulin heavy variable 3-64	1.6
IGKV1D-12	P01611	KVD12_HUMAN	Immunoglobulin kappa variable 1D-12 (Ig kappa chain V-I region Wes)	117	12620	12	9.50872e-07	2.2	Immunoglobulin kappa variable 1D-12	1.6
HGFAC	Q04756	HGFA_HUMAN	Hepatocyte growth factor activator (HGF activator) (HGFA) (EC 3.4.21.-) [Cleaved into: Hepatocyte growth factor activator short chain; Hepatocyte growth factor activator long chain]	655	70682	9.3	1.31575e-07	0.4	Hepatocyte growth factor activator	1.6
IGHV3-7	P01780	HV307_HUMAN	Immunoglobulin heavy variable 3-7 (Ig heavy chain V-III region GAL) (Ig heavy chain V-III region GAR) (Ig heavy chain V-III region JON)	117	12943	39	3.01321e-06	2.1	Immunoglobulin heavy variable 3-7	1.6
IGKV1-39	P01597	KV139_HUMAN	Immunoglobulin kappa variable 1-39 (Ig kappa chain V-I region DEE) (Ig kappa chain V-I region Hau) (Ig kappa chain V-I region Mev) (Ig kappa chain V-I region OU) (Ig kappa chain V-I region Walker)	117	12737	8	6.28091e-07	2.2	Immunoglobulin kappa variable 1-39	1.6
HP	P00738	HPT_HUMAN	Haptoglobin (Zonulin) [Cleaved into: Haptoglobin alpha chain; Haptoglobin beta chain]	406	45205	100	2.21214e-06	0.6	Haptoglobin	1.6
SERPINA6	P08185	CBG_HUMAN	Corticosteroid-binding globulin (CBG) (Serpin A6) (Transcortin)	405	45141	37	8.19654e-07	0.6	Corticosteroid-binding globulin	1.6
IGKV3-15	P01624	KV315_HUMAN	Immunoglobulin kappa variable 3-15 (Ig kappa chain V-III region CLL) (Ig kappa chain V-III region POM)	115	12496	7.2	5.76184e-07	2.2	Immunoglobulin kappa variable 3-15	1.6
PLG	P00747	PLMN_HUMAN	Plasminogen (EC 3.4.21.7) [Cleaved into: Plasmin heavy chain A; Activation peptide; Angiostatin; Plasmin heavy chain A, short form; Plasmin light chain B]	810	90569	45	4.96859e-07	0.3	Plasminogen	1.6
IGKV1D-33	P01593	KVD33_HUMAN	Immunoglobulin kappa variable 1D-33 (Ig kappa chain V-I region AG) (Ig kappa chain V-I region Bi) (Ig kappa chain V-I region Lay) (Ig kappa chain V-I region Ni) (Ig kappa chain V-I region Rei) (Ig kappa chain V-I region Roy) (Ig kappa chain V-I region Scw) (Ig kappa chain V-I region WAT)	117	12848	4.9	3.81382e-07	2	Immunoglobulin kappa variable 1D-33	1.5
IGHV4-39	P01824	HV439_HUMAN	Immunoglobulin heavy variable 4-39 (Ig heavy chain V-II region WAH)	125	13917	5	3.59273e-07	1.9	Immunoglobulin heavy variable 4-39	1.5
C8A	P07357	CO8A_HUMAN	Complement component C8 alpha chain (Complement component 8 subunit alpha)	584	65163	6.4	9.82152e-08	0.4	Complement component C8 alpha chain	1.5
CFHR1	Q03591	FHR1_HUMAN	Complement factor H-related protein 1 (FHR-1) (H factor-like protein 1) (FHL-1) (H-factor-like 1) (H36)	330	37651	13	3.45276e-07	0.7	Complement factor H-related protein 1	1.5
GSN	P06396	GELS_HUMAN	Gelsolin (AGEL) (Actin-depolymerizing factor) (ADF) (Brevin)	782	85698	240	2.80053e-06	0.3	Gelsolin	1.5
C2	P06681	CO2_HUMAN	Complement C2 (EC 3.4.21.43) (C3/C5 convertase) [Cleaved into: Complement C2b fragment; Complement C2a fragment]	752	83268	34	4.0832e-07	0.3	Complement C2	1.5
IGKV1-6	A0A0C4DH72	KV106_HUMAN	Immunoglobulin kappa variable 1-6	117	12697	12	9.45105e-07	1.9	Immunoglobulin kappa variable 1-6	1.4
CD14	P08571	CD14_HUMAN	Monocyte differentiation antigen CD14 (Myeloid cell-specific leucine-rich glycoprotein) (CD antigen CD14) [Cleaved into: Monocyte differentiation antigen CD14, urinary form; Monocyte differentiation antigen CD14, membrane-bound form]	375	40076	10	2.49526e-07	0.6	Monocyte differentiation antigen CD14	1.4
SERPINA3	P01011	AACT_HUMAN	Alpha-1-antichymotrypsin (ACT) (Cell growth-inhibiting gene 24/25 protein) (Serpin A3) [Cleaved into: Alpha-1-antichymotrypsin His-Pro-less]	423	47651	94	1.97268e-06	0.5	Alpha-1-antichymotrypsin	1.4
IGKV1D-8	A0A087WSZ0	KVD08_HUMAN	Immunoglobulin kappa variable 1D-8	117	12837	1.9	1.4801e-07	1.9	Immunoglobulin kappa variable 1D-8	1.4
IGHV4-28	A0A0C4DH34	HV428_HUMAN	Immunoglobulin heavy variable 4-28	117	13124	2.5	1.90491e-07	1.9	Immunoglobulin heavy variable 4-28	1.4
IGLV1-47	P01700	LV147_HUMAN	Immunoglobulin lambda variable 1-47 (Ig lambda chain V-I region HA) (Ig lambda chain V-I region WAH)	117	12284	3	2.4422e-07	2	Immunoglobulin lambda variable 1-47	1.4
ECM1	Q16610	ECM1_HUMAN	Extracellular matrix protein 1 (Secretory component p85)	540	60674	8.7	1.43389e-07	0.4	Extracellular matrix protein 1	1.4
AMBP	P02760	AMBP_HUMAN	Protein AMBP (Protein HC) [Cleaved into: Alpha-1-microglobulin (EC 1.6.2.-) (Alpha-1 microglycoprotein) (Complex-forming glycoprotein heterogeneous in charge); Inter-alpha-trypsin inhibitor light chain (ITI-LC) (Bikunin) (EDC1) (HI-30) (Uronic-acid-rich protein); Trypstatin]	352	38999	47	1.20516e-06	0.6	Protein AMBP	1.4
IGHV3-23	P01764	HV323_HUMAN	Immunoglobulin heavy variable 3-23 (Ig heavy chain V-III region LAY) (Ig heavy chain V-III region POM) (Ig heavy chain V-III region TEI) (Ig heavy chain V-III region TIL) (Ig heavy chain V-III region TUR) (Ig heavy chain V-III region VH26) (Ig heavy chain V-III region WAS) (Ig heavy chain V-III region ZAP)	117	12582	42	3.3381e-06	1.9	Immunoglobulin heavy variable 3-23	1.4
IGKV3D-15	A0A087WSY6	KVD15_HUMAN	Immunoglobulin kappa variable 3D-15	115	12534	4.8	3.82958e-07	1.8	Immunoglobulin kappa variable 3D-15	1.3
SERPINA7	P05543	THBG_HUMAN	Thyroxine-binding globulin (Serpin A7) (T4-binding globulin)	415	46325	25	5.39665e-07	0.5	Serpin A7	1.3
IGKV1D-37	P0DSN7	KVD37_HUMAN	Probable non-functional immunoglobulinn kappa variable 1D-37	117	12688	6.7	5.28058e-07	1.8	Probable non-functional immunoglobulinn kappa variable 1D-37	1.3
IGHV3-43	A0A0B4J1X8	HV343_HUMAN	Immunoglobulin heavy variable 3-43	118	13077	4	3.05881e-07	1.7	Immunoglobulin heavy variable 3-43	1.3
KNG1	P01042	KNG1_HUMAN	Kininogen-1 (Alpha-2-thiol proteinase inhibitor) (Fitzgerald factor) (High molecular weight kininogen) (HMWK) (Williams-Fitzgerald-Flaujeac factor) [Cleaved into: Kininogen-1 heavy chain; T-kinin (Ile-Ser-Bradykinin); Bradykinin (Kallidin I); Lysyl-bradykinin (Kallidin II); Kininogen-1 light chain; Low molecular weight growth-promoting factor]	644	71957	47	6.53168e-07	0.3	Kininogen-1	1.3
CD5L	O43866	CD5L_HUMAN	CD5 antigen-like (Apoptosis inhibitor expressed by macrophages) (hAIM) (CT-2) (IgM-associated peptide) (SP-alpha)	347	38088	4.3	1.12896e-07	0.6	CD5 antigen-like	1.3
IGKV1-5	P01602	KV105_HUMAN	Immunoglobulin kappa variable 1-5 (Ig kappa chain V-I region CAR) (Ig kappa chain V-I region EU) (Ig kappa chain V-I region HK102) (Ig kappa chain V-I region Kue)	117	12782	8.4	6.57174e-07	1.8	Immunoglobulin kappa variable 1-5 )	1.3
A1BG	P04217	A1BG_HUMAN	Alpha-1B-glycoprotein (Alpha-1-B glycoprotein)	495	54254	51	9.40023e-07	0.4	Alpha-1B-glycoprotein	1.3
IGHV3-38	A0A0C4DH36	HV338_HUMAN	Probable non-functional immunoglobulin heavy variable 3-38	116	12759	2.9	2.27291e-07	1.8	Probable non-functional immunoglobulin heavy variable 3-38	1.3
FBLN1	P23142	FBLN1_HUMAN	Fibulin-1 (FIBL-1)	703	77214	21	2.71971e-07	0.3	Fibulin-1	1.3
IGKV1D-17	A0A075B6S4	KVD17_HUMAN	Immunoglobulin kappa variable 1D-17	117	12835	1	7.7912e-08	1.7	Immunoglobulin kappa variable 1D-17	1.3
IGKV1-17	P01599	KV117_HUMAN	Immunoglobulin kappa variable 1-17 (Ig kappa chain V-I region Gal) (Ig kappa chain V-I region WEA)	117	12779	8.4	6.57328e-07	1.7	Immunoglobulin kappa variable 1-17	1.3
IGKV1-16	P04430	KV116_HUMAN	Immunoglobulin kappa variable 1-16 (Ig kappa chain V-I region BAN)	117	12618	10	7.92519e-07	1.8	Immunoglobulin kappa variable 1-16	1.3
C1S	P09871	C1S_HUMAN	Complement C1s subcomponent (EC 3.4.21.42) (C1 esterase) (Complement component 1 subcomponent s) [Cleaved into: Complement C1s subcomponent heavy chain; Complement C1s subcomponent light chain]	688	76684	14	1.82567e-07	0.3	Complement C1s subcomponent	1.3
IGHV3-35	A0A0C4DH35	HV335_HUMAN	Probable non-functional immunoglobulin heavy variable 3-35	117	12810	19	1.48322e-06	1.6	Probable non-functional immunoglobulin heavy variable 3-35	1.2
LYZ	P61626	LYSC_HUMAN	Lysozyme C (EC 3.2.1.17) (1,4-beta-N-acetylmuramidase C)	148	16537	1.5	9.07057e-08	1.2	Lysozyme C	1.2
RBP4	P02753	RET4_HUMAN	Retinol-binding protein 4 (Plasma retinol-binding protein) (PRBP) (RBP) [Cleaved into: Plasma retinol-binding protein(1-182); Plasma retinol-binding protein(1-181); Plasma retinol-binding protein(1-179); Plasma retinol-binding protein(1-176)]	201	23010	210	9.12647e-06	0.9	Retinol-binding protein 4	1.2
AFM	P43652	AFAM_HUMAN	Afamin (Alpha-albumin) (Alpha-Alb)	599	69069	8.7	1.25961e-07	0.3	Afamin	1.2
APOC2	P02655	APOC2_HUMAN	Apolipoprotein C-II (Apo-CII) (ApoC-II) (Apolipoprotein C2) [Cleaved into: Proapolipoprotein C-II (ProapoC-II)]	101	11284	49	4.34243e-06	1.8	Apolipoprotein C-II	1.2
SAA2	P0DJI9	SAA2_HUMAN	Serum amyloid A-2 protein (SAA2) [Cleaved into: Amyloid A2 protein (AA2)]	122	13527	9.2	6.80121e-07	1.5	Serum amyloid A-2 protein	1.2
IGLV2-14	P01704	LV214_HUMAN	Immunoglobulin lambda variable 2-14 (Ig lambda chain V-II region NIG-84) (Ig lambda chain V-II region TOG) (Ig lambda chain V-II region VIL)	120	12597	2.2	1.74645e-07	1.6	Immunoglobulin lambda variable 2-14	1.2
DBH	P09172	DOPO_HUMAN	Dopamine beta-hydroxylase (EC 1.14.17.1) (Dopamine beta-monooxygenase) [Cleaved into: Soluble dopamine beta-hydroxylase]	617	69065	1.6	2.31666e-08	0.3	Dopamine beta-hydroxylase	1.2
SAA4	P35542	SAA4_HUMAN	Serum amyloid A-4 protein (Constitutively expressed serum amyloid A protein) (C-SAA)	130	14747	33	2.23774e-06	1.4	Serum amyloid A-4 protein	1.2
KRT8	P05787	K2C8_HUMAN	Keratin, type II cytoskeletal 8 (Cytokeratin-8) (CK-8) (Keratin-8) (K8) (Type-II keratin Kb8)	483	53704	1.7	3.1655e-08	0.4	Keratin, type II cytoskeletal 8	1.2
CPN1	P15169	CBPN_HUMAN	Carboxypeptidase N catalytic chain (CPN) (EC 3.4.17.3) (Anaphylatoxin inactivator) (Arginine carboxypeptidase) (Carboxypeptidase N polypeptide 1) (Carboxypeptidase N small subunit) (Kininase-1) (Lysine carboxypeptidase) (Plasma carboxypeptidase B) (Serum carboxypeptidase N) (SCPN)	458	52286	13	2.48633e-07	0.4	Carboxypeptidase N catalytic chain	1.2
ACTA1	P68133	ACTS_HUMAN	Actin, alpha skeletal muscle (EC 3.6.4.-) (Alpha-actin-1) [Cleaved into: Actin, alpha skeletal muscle, intermediate form]	377	42051	2.8	6.65858e-08	0.5	Actin, alpha skeletal muscle	1.2
AZGP1	P25311	ZA2G_HUMAN	Zinc-alpha-2-glycoprotein (Zn-alpha-2-GP) (Zn-alpha-2-glycoprotein)	298	34259	74	2.16002e-06	0.6	Zinc-alpha-2-glycoprotein	1.2
GC	P02774	VTDB_HUMAN	Vitamin D-binding protein (DBP) (VDB) (Gc protein-derived macrophage activating factor) (Gc-MAF) (GcMAF) (Gc-globulin) (Group-specific component) (Gc) (Vitamin D-binding protein-macrophage activating factor) (DBP-maf)	474	52918	73	1.37949e-06	0.4	Vitamin D-binding protein	1.2
F2	P00734	THRB_HUMAN	Prothrombin (EC 3.4.21.5) (Coagulation factor II) [Cleaved into: Activation peptide fragment 1; Activation peptide fragment 2; Thrombin light chain; Thrombin heavy chain]	622	70037	41	5.85405e-07	0.3	Prothrombin	1.2
IGHV3-20	A0A0C4DH32	HV320_HUMAN	Immunoglobulin heavy variable 3-20	117	12673	2.2	1.73597e-07	1.6	Immunoglobulin heavy variable 3-20	1.2
IGKV1-8	A0A0C4DH67	KV108_HUMAN	Immunoglobulin kappa variable 1-8	115	12537	6.1	4.8656e-07	1.7	Immunoglobulin kappa variable 1-8	1.2
APOM	O95445	APOM_HUMAN	Apolipoprotein M (Apo-M) (ApoM) (Protein G3a)	188	21253	8.2	3.85828e-07	1	Apolipoprotein M	1.2
F12	P00748	FA12_HUMAN	Coagulation factor XII (EC 3.4.21.38) (Hageman factor) (HAF) [Cleaved into: Coagulation factor XIIa heavy chain; Beta-factor XIIa part 1; Coagulation factor XIIa light chain (Beta-factor XIIa part 2)]	615	67792	7	1.03257e-07	0.3	Coagulation factor XII	1.2
C4BPA	P04003	C4BPA_HUMAN	C4b-binding protein alpha chain (C4bp) (Proline-rich protein) (PRP)	597	67033	28	4.17705e-07	0.3	C4b-binding protein alpha chain	1.2
IGHV3-33	P01772	HV333_HUMAN	Immunoglobulin heavy variable 3-33 (Ig heavy chain V-III region HIL) (Ig heavy chain V-III region KOL)	117	13074	7.5	5.73658e-07	1.6	Immunoglobulin heavy variable 3-33	1.2
IGKV2-30	P06310	KV230_HUMAN	Immunoglobulin kappa variable 2-30 (Ig kappa chain V-II region RPMI 6410)	120	13185	6.8	5.15738e-07	1.6	Immunoglobulin kappa variable 2-30	1.2
C9	P02748	CO9_HUMAN	Complement component C9 [Cleaved into: Complement component C9a; Complement component C9b]	559	63173	64	1.01309e-06	0.3	Complement component C9 [Cleaved into: Complement component C9a; Complement component C9b]	1.1
IGLV1-51	P01701	LV151_HUMAN	Immunoglobulin lambda variable 1-51 (Ig lambda chain V-I region BL2) (Ig lambda chain V-I region EPS) (Ig lambda chain V-I region NEW) (Ig lambda chain V-I region NIG-64)	117	12249	1.7	1.38787e-07	1.5	Immunoglobulin lambda variable 1-51	1.1
IGLL5	B9A064	IGLL5_HUMAN	Immunoglobulin lambda-like polypeptide 5 (G lambda-1) (Germline immunoglobulin lambda 1)	214	23063	53	2.29805e-06	0.8	Immunoglobulin lambda-like polypeptide 5	1.1
SAA1	P0DJI8	SAA1_HUMAN	Serum amyloid A-1 protein (SAA) [Cleaved into: Amyloid protein A (Amyloid fibril protein AA); Serum amyloid protein A(2-104); Serum amyloid protein A(3-104); Serum amyloid protein A(2-103); Serum amyloid protein A(2-102); Serum amyloid protein A(4-101)]	122	13546	11	8.12048e-07	1.4	Serum amyloid A-1 protein	1.1
LGALS3BP	Q08380	LG3BP_HUMAN	Galectin-3-binding protein (Basement membrane autoantigen p105) (Lectin galactoside-binding soluble 3-binding protein) (Mac-2-binding protein) (MAC2BP) (Mac-2 BP) (Tumor-associated antigen 90K)	585	65331	7.1	1.08677e-07	0.3	Galectin-3-binding protein	1.1
IGHV1-2	P23083	HV102_HUMAN	Immunoglobulin heavy variable 1-2 (Ig heavy chain V-I region ND) (Ig heavy chain V-I region V35)	117	13085	4	3.05694e-07	1.4	Immunoglobulin heavy variable 1-2	1.1
IGHV1-46	P01743	HV146_HUMAN	Immunoglobulin heavy variable 1-46 (Ig heavy chain V-I region DOT) (Ig heavy chain V-I region HG3) (Ig heavy chain V-I region Mot)	117	12933	2.9	2.24233e-07	1.5	Immunoglobulin heavy variable 1-46	1.1
SERPINA1	P01009	A1AT_HUMAN	Alpha-1-antitrypsin (Alpha-1 protease inhibitor) (Alpha-1-antiproteinase) (Serpin A1) [Cleaved into: Short peptide from AAT (SPAAT)]	418	46737	140	2.99549e-06	0.4	Alpha-1-antitrypsin	1.1
APOA4	P06727	APOA4_HUMAN	Apolipoprotein A-IV (Apo-AIV) (ApoA-IV) (Apolipoprotein A4)	396	45372	74	1.63096e-06	0.4	Apolipoprotein A-IV	1.1
C7	P10643	CO7_HUMAN	Complement component C7	843	93518	48	5.1327e-07	0.2	Complement component C7	1.1
IGHV3-16	A0A0C4DH30	HV316_HUMAN	Probable non-functional immunoglobulin heavy variable 3-16	117	13070	3.2	2.44836e-07	1.5	Probable non-functional immunoglobulin heavy variable 3-16	1.1
C3	P01024	CO3_HUMAN	Complement C3 (C3 and PZP-like alpha-2-macroglobulin domain-containing protein 1) [Cleaved into: Complement C3 beta chain; C3-beta-c (C3bc); Complement C3 alpha chain; C3a anaphylatoxin; Acylation stimulating protein (ASP) (C3adesArg); Complement C3b alpha' chain; Complement C3c alpha' chain fragment 1; Complement C3dg fragment; Complement C3g fragment; Complement C3d fragment; Complement C3f fra…	1663	187148	200	1.06867e-06	0.1	Complement C3	1.1
SERPINA5	P05154	IPSP_HUMAN	Plasma serine protease inhibitor (Acrosomal serine protease inhibitor) (Plasminogen activator inhibitor 3) (PAI-3) (PAI3) (Protein C inhibitor) (PCI) (Serpin A5)	406	45675	2.1	4.5977e-08	0.4	Serpin A5	1.1
COMP	P49747	COMP_HUMAN	Cartilage oligomeric matrix protein (COMP) (Thrombospondin-5) (TSP5)	757	82860	1.5	1.81028e-08	0.2	Cartilage oligomeric matrix protein	1
APOL1	O14791	APOL1_HUMAN	Apolipoprotein L1 (Apolipoprotein L) (Apo-L) (ApoL) (Apolipoprotein L-I) (ApoL-I)	398	43974	9.2	2.09215e-07	0.4	Apolipoprotein L1	1
SHBG	P04278	SHBG_HUMAN	Sex hormone-binding globulin (SHBG) (Sex steroid-binding protein) (SBP) (Testis-specific androgen-binding protein) (ABP) (Testosterone-estradiol-binding globulin) (TeBG) (Testosterone-estrogen-binding globulin)	402	43779	9.1	2.07862e-07	0.4	Sex hormone-binding globulin)	1
APOC3	P02656	APOC3_HUMAN	Apolipoprotein C-III (Apo-CIII) (ApoC-III) (Apolipoprotein C3)	99	10852	45	4.1467e-06	1.6	Apolipoprotein C-III	1
IGHV3-72	A0A0B4J1Y9	HV372_HUMAN	Immunoglobulin heavy variable 3-72	119	13203	9.6	7.27107e-07	1.3	Immunoglobulin heavy variable 3-72	1
IGKV1-9	A0A0C4DH69	KV109_HUMAN	Immunoglobulin kappa variable 1-9	117	12715	4.5	3.53913e-07	1.3	Immunoglobulin kappa variable 1-9	1
IGHV5-51	A0A0C4DH38	HV551_HUMAN	Immunoglobulin heavy variable 5-51	117	12675	2.7	2.13018e-07	1.4	Immunoglobulin heavy variable 5-51	1
PIGR	P01833	PIGR_HUMAN	Polymeric immunoglobulin receptor (PIgR) (Poly-Ig receptor) (Hepatocellular carcinoma-associated protein TB6) [Cleaved into: Secretory component]	764	83284	1.3	1.56092e-08	0.2	Polymeric immunoglobulin receptor	1
IGHV1-69	P01742	HV169_HUMAN	Immunoglobulin heavy variable 1-69 (Ig heavy chain V-I region EU) (Ig heavy chain V-I region SIE) (Ig heavy chain V-I region WOL)	117	12659	2.7	2.13287e-07	1.3	Immunoglobulin heavy variable 1-69	1
IGHV4-4	A0A075B6R2	HV404_HUMAN	Immunoglobulin heavy variable 4-4	117	12848	3.8	2.95766e-07	1.2	Immunoglobulin heavy variable 4-4	0.9
IGHV1-3	A0A0C4DH29	HV103_HUMAN	Immunoglobulin heavy variable 1-3	117	13008	2.6	1.99877e-07	1.2	Immunoglobulin heavy variable 1-3	0.9
IGLV1-40	P01703	LV140_HUMAN	Immunoglobulin lambda variable 1-40 (Ig lambda chain V-I region NEWM)	118	12302	2.3	1.86961e-07	1.3	Immunoglobulin lambda variable 1-40	0.9
GPX3	P22352	GPX3_HUMAN	Glutathione peroxidase 3 (GPx-3) (GSHPx-3) (EC 1.11.1.9) (Extracellular glutathione peroxidase) (Plasma glutathione peroxidase) (GPx-P) (GSHPx-P)	226	25552	6.2	2.42642e-07	0.6	Glutathione peroxidase 3	0.9
CFP	P27918	PROP_HUMAN	Properdin (Complement factor P)	469	51276	6.2	1.20914e-07	0.3	Properdin	0.9
IGHV3-11	P01762	HV311_HUMAN	Immunoglobulin heavy variable 3-11 (Ig heavy chain V-III region TRO)	117	12909	18	1.39438e-06	1.2	Immunoglobulin heavy variable 3-11	0.9
IGKV4-1	P06312	KV401_HUMAN	Immunoglobulin kappa variable 4-1 (Ig kappa chain V-IV region B17) (Ig kappa chain V-IV region JI) (Ig kappa chain V-IV region Len) (Ig kappa chain V-IV region STH)	121	13380	8.5	6.35277e-07	1.2	Immunoglobulin kappa variable 4-1	0.9
APOH	P02749	APOH_HUMAN	Beta-2-glycoprotein 1 (APC inhibitor) (Activated protein C-binding protein) (Anticardiolipin cofactor) (Apolipoprotein H) (Apo-H) (Beta-2-glycoprotein I) (B2GPI) (Beta(2)GPI)	345	38298	41	1.07055e-06	0.4	Beta-2-glycoprotein 1	0.9
IGLV1-44	P01699	LV144_HUMAN	Immunoglobulin lambda variable 1-44 (Ig lambda chain V-I region MEM) (Ig lambda chain V-I region VOR)	117	12201	4	3.27842e-07	1.3	Immunoglobulin lambda variable 1-44	0.9
IGHV3-64D	A0A0J9YX35	HV64D_HUMAN	Immunoglobulin heavy variable 3-64D	117	12823	2.5	1.94962e-07	1.2	Immunoglobulin heavy variable 3-64D	0.9
IGKV2D-29	A0A075B6S2	KVD29_HUMAN	Immunoglobulin kappa variable 2D-29	120	13143	1.5	1.14129e-07	1.2	Immunoglobulin kappa variable 2D-29	0.9
MCAM	P43121	MUC18_HUMAN	Cell surface glycoprotein MUC18 (Cell surface glycoprotein P1H12) (Melanoma cell adhesion molecule) (Melanoma-associated antigen A32) (Melanoma-associated antigen MUC18) (S-endo 1 endothelial-associated antigen) (CD antigen CD146)	646	71607	1.9	2.65337e-08	0.2	Cell surface glycoprotein MUC18	0.8
CLEC3B	P05452	TETN_HUMAN	Tetranectin (TN) (C-type lectin domain family 3 member B) (Plasminogen kringle 4-binding protein)	202	22537	25	1.10929e-06	0.6	Tetranectin	0.8
IGKV2D-40	P01614	KVD40_HUMAN	Immunoglobulin kappa variable 2D-40 (Ig kappa chain V-II region Cum)	121	13310	1.9	1.4275e-07	1	Immunoglobulin kappa variable 2D-40	0.8
IGHV1-24	A0A0C4DH33	HV124_HUMAN	Immunoglobulin heavy variable 1-24	117	12824	3.1	2.41734e-07	1.1	Immunoglobulin heavy variable 1-24	0.8
IGKV3D-7	A0A0C4DH55	KVD07_HUMAN	Immunoglobulin kappa variable 3D-7	119	13148	3.7	2.81412e-07	1.1	Immunoglobulin kappa variable 3D-7	0.8
THBS1	P07996	TSP1_HUMAN	Thrombospondin-1 (Glycoprotein G)	1170	129383	1.4	1.08206e-08	0.1	Thrombospondin-1	0.8
CFD	P00746	CFAD_HUMAN	Complement factor D (EC 3.4.21.46) (Adipsin) (C3 convertase activator) (Properdin factor D)	253	27033	4.4	1.62764e-07	0.5	Complement factor D	0.8
IGHV5-10-1	A0A0J9YXX1	HV5X1_HUMAN	Immunoglobulin heavy variable 5-10-1	117	12773	1.2	9.39482e-08	1.1	Immunoglobulin heavy variable 5-10-1	0.8
KLKB1	P03952	KLKB1_HUMAN	Plasma kallikrein (EC 3.4.21.34) (Fletcher factor) (Kininogenin) (Plasma prekallikrein) (PKK) [Cleaved into: Plasma kallikrein heavy chain; Plasma kallikrein light chain]	638	71343	5.3	7.4289e-08	0.2	Plasma kallikrein	0.8
IGHV1-18	A0A0C4DH31	HV118_HUMAN	Immunoglobulin heavy variable 1-18	117	12820	4.7	3.66615e-07	1.1	Immunoglobulin heavy variable 1-18	0.8
IGLV3-25	P01717	LV325_HUMAN	Immunoglobulin lambda variable 3-25 (Ig lambda chain V-IV region Hil)	112	12011	3.2	2.66422e-07	1.2	Immunoglobulin lambda variable 3-25	0.8
C4BPB	P20851	C4BPB_HUMAN	C4b-binding protein beta chain	252	28357	1.1	3.87911e-08	0.4	C4b-binding protein beta chain	0.7
CFHR5	Q9BXR6	FHR5_HUMAN	Complement factor H-related protein 5 (FHR-5)	569	64419	1.9	2.94944e-08	0.2	Complement factor H-related protein 5	0.7
IGKV1D-16	P01601	KVD16_HUMAN	Immunoglobulin kappa variable 1D-16 (Ig kappa chain V-I region HK146) (Ig kappa chain V-I region HK189)	117	12730	9	7.06991e-07	0.9	Immunoglobulin kappa variable 1D-16	0.7
IGLL1	P15814	IGLL1_HUMAN	Immunoglobulin lambda-like polypeptide 1 (CD179 antigen-like family member B) (Ig lambda-5) (Immunoglobulin omega polypeptide) (Immunoglobulin-related protein 14.1) (CD antigen CD179b)	213	22963	48	2.09032e-06	0.5	Immunoglobulin lambda-like polypeptide 1	0.7
KRT79	Q5XKE5	K2C79_HUMAN	Keratin, type II cytoskeletal 79 (Cytokeratin-79) (CK-79) (Keratin-6-like) (Keratin-6L) (Keratin-79) (K79) (Type-II keratin Kb38)	535	57836	1.9	3.28515e-08	0.2	Keratin, type II cytoskeletal 79	0.7
PGLYRP2	Q96PD5	PGRP2_HUMAN	N-acetylmuramoyl-L-alanine amidase (EC 3.5.1.28) (Peptidoglycan recognition protein 2) (Peptidoglycan recognition protein long) (PGRP-L)	576	62217	87	1.39833e-06	0.2	N-acetylmuramoyl-L-alanine amidase	0.7
KRT9	P35527	K1C9_HUMAN	Keratin, type I cytoskeletal 9 (Cytokeratin-9) (CK-9) (Keratin-9) (K9)	623	62064	24	3.86698e-07	0.2	Keratin, type I cytoskeletal 9	0.7
IGKV3D-11	A0A0A0MRZ8	KVD11_HUMAN	Immunoglobulin kappa variable 3D-11	115	12625	6.7	5.30693e-07	1	Immunoglobulin kappa variable 3D-11	0.7
IGHV4-34	P06331	HV434_HUMAN	Immunoglobulin heavy variable 4-34 (Ig heavy chain V-II region ARH-77)	123	13815	4.3	3.11256e-07	0.9	Immunoglobulin heavy variable 4-34	0.7
SERPIND1	P05546	HEP2_HUMAN	Heparin cofactor 2 (Heparin cofactor II) (HC-II) (Protease inhibitor leuserpin-2) (HLS2) (Serpin D1)	499	57071	50	8.76102e-07	0.2	Heparin cofactor 2	0.7
FETUB	Q9UGM5	FETUB_HUMAN	Fetuin-B (16G2) (Fetuin-like protein IRL685) (Gugu)	382	42055	3.6	8.56022e-08	0.3	Fetuin-B	0.7
IGHV3-30	P01768	HV330_HUMAN	Immunoglobulin heavy variable 3-30 (Ig heavy chain V-III region BUR) (Ig heavy chain V-III region CAM) (Ig heavy chain V-III region GA) (Ig heavy chain V-III region NIE)	117	12947	8.5	6.56523e-07	0.9	Immunoglobulin heavy variable 3-30	0.7
IGKV2D-26	A0A0A0MRZ7	KVD26_HUMAN	Immunoglobulin kappa variable 2D-26	120	13297	1	7.52049e-08	0.8	Immunoglobulin kappa variable 2D-26	0.6
FGA	P02671	FIBA_HUMAN	Fibrinogen alpha chain [Cleaved into: Fibrinopeptide A; Fibrinogen alpha chain]	866	94973	140	1.4741e-06	0.1	Fibrinogen alpha chain [Cleaved into: Fibrinopeptide A; Fibrinogen alpha chain]	0.6
F7	P08709	FA7_HUMAN	Coagulation factor VII (EC 3.4.21.21) (Proconvertin) (Serum prothrombin conversion accelerator) (SPCA) (Eptacog alfa) [Cleaved into: Factor VII light chain; Factor VII heavy chain]	466	51594	1.3	2.51967e-08	0.2	Coagulation factor VII	0.6
LBP	P18428	LBP_HUMAN	Lipopolysaccharide-binding protein (LBP)	481	53384	1.3	2.43519e-08	0.2	Lipopolysaccharide-binding protein	0.6
RNASE1	P07998	RNAS1_HUMAN	Ribonuclease pancreatic (EC 4.6.1.18) (HP-RNase) (RIB-1) (RNase UpI-1) (Ribonuclease 1) (RNase 1) (Ribonuclease A) (RNase A)	156	17644	1.1	6.23441e-08	0.6	Ribonuclease pancreatic	0.6
IGLV3-19	P01714	LV319_HUMAN	Immunoglobulin lambda variable 3-19 (Ig lambda chain V-III region SH)	112	12042	1.2	9.96512e-08	0.9	Immunoglobulin lambda variable 3-19	0.6
IGLV3-9	A0A075B6K5	LV39_HUMAN	Immunoglobulin lambda variable 3-9	115	12332	1.5	1.21635e-07	0.9	Immunoglobulin lambda variable 3-9	0.6
TTR	P02766	TTHY_HUMAN	Transthyretin (ATTR) (Prealbumin) (TBPA)	147	15887	99	6.23151e-06	0.6	Transthyretin	0.6
IGLV6-57	P01721	LV657_HUMAN	Immunoglobulin lambda variable 6-57 (Ig lambda chain V-VI region AR) (Ig lambda chain V-VI region EB4) (Ig lambda chain V-VI region NIG-48) (Ig lambda chain V-VI region SUT) (Ig lambda chain V-VI region WLT)	117	12566	1.9	1.51202e-07	0.8	Immunoglobulin lambda variable 6-57	0.6
PPBP	P02775	CXCL7_HUMAN	Platelet basic protein (PBP) (C-X-C motif chemokine 7) (Leukocyte-derived growth factor) (LDGF) (Macrophage-derived growth factor) (MDGF) (Small-inducible cytokine B7) [Cleaved into: Connective tissue-activating peptide III (CTAP-III) (LA-PF4) (Low-affinity platelet factor IV); TC-2; Connective tissue-activating peptide III(1-81) (CTAP-III(1-81)); Beta-thromboglobulin (Beta-TG); Neutrophil-activa…	128	13894	2.9	2.08723e-07	0.8	Platelet basic protein	0.6
F9	P00740	FA9_HUMAN	Coagulation factor IX (EC 3.4.21.22) (Christmas factor) (Plasma thromboplastin component) (PTC) [Cleaved into: Coagulation factor IXa light chain; Coagulation factor IXa heavy chain]	461	51778	8.2	1.58368e-07	0.2	Coagulation factor IX	0.6
C6	P13671	CO6_HUMAN	Complement component C6	934	104786	9.2	8.7798e-08	0.1	Complement component C6	0.6
IGLV3-1	P01715	LV301_HUMAN	Immunoglobulin lambda variable 3-1 (Ig lambda chain V-IV region Bau) (Ig lambda chain V-IV region MOL) (Ig lambda chain V-IV region X)	115	12296	4.3	3.49707e-07	0.8	Immunoglobulin lambda variable 3-1	0.6
QSOX1	O00391	QSOX1_HUMAN	Sulfhydryl oxidase 1 (hQSOX) (EC 1.8.3.2) (Quiescin Q6)	747	82578	2.6	3.14854e-08	0.1	Sulfhydryl oxidase 1	0.5
IGHV3-73	A0A0B4J1V6	HV373_HUMAN	Immunoglobulin heavy variable 3-73	119	12858	3.2	2.48872e-07	0.7	Immunoglobulin heavy variable 3-73	0.5
IGHV3-53	P01767	HV353_HUMAN	Immunoglobulin heavy variable 3-53 (Ig heavy chain V-III region BUT)	116	12770	4.3	3.36727e-07	0.7	Immunoglobulin heavy variable 3-53	0.5
AHSG	P02765	FETUA_HUMAN	Alpha-2-HS-glycoprotein (Alpha-2-Z-globulin) (Ba-alpha-2-glycoprotein) (Fetuin-A) [Cleaved into: Alpha-2-HS-glycoprotein chain A; Alpha-2-HS-glycoprotein chain B]	367	39341	110	2.79607e-06	0.2	Alpha-2-HS-glycoprotein	0.5
IGKV2D-28	P01615	KVD28_HUMAN	Immunoglobulin kappa variable 2D-28 (Ig kappa chain V-II region FR) (Ig kappa chain V-II region GM607) (Ig kappa chain V-II region MIL) (Ig kappa chain V-II region TEW)	120	12957	3.5	2.70124e-07	0.6	Immunoglobulin kappa variable 2D-28	0.5
CD44	P16070	CD44_HUMAN	CD44 antigen (CDw44) (Epican) (Extracellular matrix receptor III) (ECMR-III) (GP90 lymphocyte homing/adhesion receptor) (HUTCH-I) (Heparan sulfate proteoglycan) (Hermes antigen) (Hyaluronate receptor) (Phagocytic glycoprotein 1) (PGP-1) (Phagocytic glycoprotein I) (PGP-I) (CD antigen CD44)	742	81538	1.2	1.47171e-08	0.1	CD44 antigen	0.5
IGLV3-21	P80748	LV321_HUMAN	Immunoglobulin lambda variable 3-21 (Ig lambda chain V-III region LOI) (Ig lambda chain V-V region DEL) (Ig lambda chain V-VII region MOT)	117	12446	4.7	3.77631e-07	0.7	Immunoglobulin lambda variable 3-21	0.5
IGLV3-22	A0A075B6J6	LV322_HUMAN	Immunoglobulin lambda variable 3-22	115	12549	1.1	8.76564e-08	0.7	Immunoglobulin lambda variable 3-22	0.5
IGLV3-10	A0A075B6K4	LV310_HUMAN	Immunoglobulin lambda variable 3-10	115	12441	2	1.60759e-07	0.7	Immunoglobulin lambda variable 3-10	0.5
GGH	Q92820	GGH_HUMAN	Gamma-glutamyl hydrolase (EC 3.4.19.9) (Conjugase) (GH) (Gamma-Glu-X carboxypeptidase)	318	35964	1.2	3.33667e-08	0.2	Gamma-glutamyl hydrolase	0.4
CFHR2	P36980	FHR2_HUMAN	Complement factor H-related protein 2 (FHR-2) (DDESK59) (H factor-like 3) (H factor-like protein 2)	270	30651	4.8	1.56602e-07	0.2	Complement factor H-related protein 2	0.4
LYVE1	Q9Y5Y7	LYVE1_HUMAN	Lymphatic vessel endothelial hyaluronic acid receptor 1 (LYVE-1) (Cell surface retention sequence-binding protein 1) (CRSBP-1) (Extracellular link domain-containing protein 1) (Hyaluronic acid receptor)	322	35213	3.3	9.37154e-08	0.2	Lymphatic vessel endothelial hyaluronic acid receptor 1	0.4
KRT5	P13647	K2C5_HUMAN	Keratin, type II cytoskeletal 5 (58 kDa cytokeratin) (Cytokeratin-5) (CK-5) (Keratin-5) (K5) (Type-II keratin Kb5)	590	62378	3.6	5.77127e-08	0.1	Keratin, type II cytoskeletal 5	0.4
CFHR3	Q02985	FHR3_HUMAN	Complement factor H-related protein 3 (FHR-3) (DOWN16) (H factor-like protein 3)	330	37323	3.1	8.30587e-08	0.2	Complement factor H-related protein 3	0.4
IGFBP3	P17936	IBP3_HUMAN	Insulin-like growth factor-binding protein 3 (IBP-3) (IGF-binding protein 3) (IGFBP-3)	291	31674	3.6	1.13658e-07	0.2	Insulin-like growth factor-binding protein 3	0.4
GP1BA	P07359	GP1BA_HUMAN	Platelet glycoprotein Ib alpha chain (GP-Ib alpha) (GPIb-alpha) (GPIbA) (Glycoprotein Ibalpha) (Antigen CD42b-alpha) (CD antigen CD42b) [Cleaved into: Glycocalicin]	652	71540	1.6	2.23651e-08	0.1	Platelet glycoprotein Ib alpha chain	0.4
VASN	Q6EMK4	VASN_HUMAN	Vasorin (Protein slit-like 2)	673	71713	2	2.78889e-08	0.1	Vasorin	0.4
C8G	P07360	CO8G_HUMAN	Complement component C8 gamma chain	202	22277	2.8	1.2569e-07	0.3	Complement component C8 gamma chain	0.4
KRT2	P35908	K22E_HUMAN	Keratin, type II cytoskeletal 2 epidermal (Cytokeratin-2e) (CK-2e) (Epithelial keratin-2e) (Keratin-2 epidermis) (Keratin-2e) (K2e) (Type-II keratin Kb2)	639	65433	9.7	1.48243e-07	0.1	Keratin, type II cytoskeletal 2 epidermal	0.4
VTN	P04004	VTNC_HUMAN	Vitronectin (VN) (S-protein) (Serum-spreading factor) (V75) [Cleaved into: Vitronectin V65 subunit; Vitronectin V10 subunit; Somatomedin-B]	478	54306	33	6.07668e-07	0.1	Vitronectin	0.3
KRT10	P13645	K1C10_HUMAN	Keratin, type I cytoskeletal 10 (Cytokeratin-10) (CK-10) (Keratin-10) (K10)	584	58827	18	3.05982e-07	0.1	Keratin, type I cytoskeletal 10	0.3
IGHV1-69-2	A0A0G2JMI3	HV692_HUMAN	Immunoglobulin heavy variable 1-69-2	117	12871	1.1	8.54634e-08	0.4	Immunoglobulin heavy variable 1-69-2	0.3
JCHAIN	P01591	IGJ_HUMAN	Immunoglobulin J chain (Joining chain of multimeric IgA and IgM)	159	18099	2.2	1.21554e-07	0.3	Immunoglobulin J chain	0.3
IGHV1-69D	A0A0B4J2H0	HV69D_HUMAN	Immunoglobulin heavy variable 1-69D	117	12660	1.2	9.47867e-08	0.4	Immunoglobulin heavy variable 1-69D	0.3
PROC	P04070	PROC_HUMAN	Vitamin K-dependent protein C (EC 3.4.21.69) (Anticoagulant protein C) (Autoprothrombin IIA) (Blood coagulation factor XIV) [Cleaved into: Vitamin K-dependent protein C light chain; Vitamin K-dependent protein C heavy chain; Activation peptide]	461	52071	5.2	9.98636e-08	0.1	Vitamin K-dependent protein C	0.3
FGB	P02675	FIBB_HUMAN	Fibrinogen beta chain [Cleaved into: Fibrinopeptide B; Fibrinogen beta chain]	491	55928	110	1.96681e-06	0.1	Fibrinogen beta chain [Cleaved into: Fibrinopeptide B; Fibrinogen beta chain]	0.3
KRT75	O95678	K2C75_HUMAN	Keratin, type II cytoskeletal 75 (Cytokeratin-75) (CK-75) (Keratin-6 hair follicle) (hK6hf) (Keratin-75) (K75) (Type II keratin-K6hf) (Type-II keratin Kb18)	551	59560	1.5	2.51847e-08	0.1	Keratin, type II cytoskeletal 75	0.3
KRT14	P02533	K1C14_HUMAN	Keratin, type I cytoskeletal 14 (Cytokeratin-14) (CK-14) (Keratin-14) (K14)	472	51561	1.6	3.10312e-08	0.1	Keratin, type I cytoskeletal 14	0.3
SELENOP	P49908	SEPP1_HUMAN	Selenoprotein P (SeP)	381	43174	1.8	4.16918e-08	0.1	Selenoprotein P	0.3
SERPINF2	P08697	A2AP_HUMAN	Alpha-2-antiplasmin (Alpha-2-AP) (Alpha-2-plasmin inhibitor) (Alpha-2-PI) (Serpin F2)	491	54566	61	1.11791e-06	0.1	Alpha-2-antiplasmin	0.3
MBL2	P11226	MBL2_HUMAN	Mannose-binding protein C (MBP-C) (Collectin-1) (MBP1) (Mannan-binding protein) (Mannose-binding lectin)	248	26144	1.9	7.26744e-08	0.2	Mannose-binding protein C	0.3
IGHV3-49	A0A0A0MS15	HV349_HUMAN	Immunoglobulin heavy variable 3-49	119	13056	1.6	1.22549e-07	0.2	Immunoglobulin heavy variable 3-49	0.2
S100A9	P06702	S10A9_HUMAN	Protein S100-A9 (Calgranulin-B) (Calprotectin L1H subunit) (Leukocyte L1 complex heavy chain) (Migration inhibitory factor-related protein 14) (MRP-14) (p14) (S100 calcium-binding protein A9)	114	13242	1.2	9.06208e-08	0.2	Protein S100-A9	0.2
FCN2	Q15485	FCN2_HUMAN	Ficolin-2 (37 kDa elastin-binding protein) (Collagen/fibrinogen domain-containing protein 2) (EBP-37) (Ficolin-B) (Ficolin-beta) (Hucolin) (L-ficolin) (Serum lectin p35)	313	34001	1.4	4.11753e-08	0.1	Ficolin-2	0.2
C1QA	P02745	C1QA_HUMAN	Complement C1q subcomponent subunit A	245	26017	2.7	1.03778e-07	0.1	Complement C1q subcomponent subunit A	0.2
C1QC	P02747	C1QC_HUMAN	Complement C1q subcomponent subunit C	245	25774	2.1	8.14775e-08	0.1	Complement C1q subcomponent subunit C	0.1
CST3	P01034	CYTC_HUMAN	Cystatin-C (Cystatin-3) (Gamma-trace) (Neuroendocrine basic polypeptide) (Post-gamma-globulin)	146	15799	2.8	1.77226e-07	0.1	Cystatin-C	0.1
MASP1	P48740	MASP1_HUMAN	Mannan-binding lectin serine protease 1 (EC 3.4.21.-) (Complement factor MASP-3) (Complement-activating component of Ra-reactive factor) (Mannose-binding lectin-associated serine protease 1) (MASP-1) (Mannose-binding protein-associated serine protease) (Ra-reactive factor serine protease p100) (RaRF) (Serine protease 5) [Cleaved into: Mannan-binding lectin serine protease 1 heavy chain; Mannan-bi…	699	79247	1.9	2.39757e-08	0	Mannan-binding lectin serine protease 1	0
PROS1	P07225	PROS_HUMAN	Vitamin K-dependent protein S	676	75123	5	6.65575e-08	0	Vitamin K-dependent protein S	0
IGF2	P01344	IGF2_HUMAN	Insulin-like growth factor II (IGF-II) (Somatomedin-A) (T3M-11-derived growth factor) [Cleaved into: Insulin-like growth factor II; Insulin-like growth factor II Ala-25 Del; Preptin]	180	20140	1.2	5.95829e-08	0	Insulin-like growth factor II	0
KRT77	Q7Z794	K2C1B_HUMAN	Keratin, type II cytoskeletal 1b (Cytokeratin-1B) (CK-1B) (Keratin-77) (K77) (Type-II keratin Kb39)	578	61901	1.2	1.93858e-08	0	Keratin, type II cytoskeletal 1b	0
KRT1	P04264	K2C1_HUMAN	Keratin, type II cytoskeletal 1 (67 kDa cytokeratin) (Cytokeratin-1) (CK-1) (Hair alpha protein) (Keratin-1) (K1) (Type-II keratin Kb1)	644	66039	35	5.2999e-07	0	Keratin, type II cytoskeletal 1	0
EFEMP1	Q12805	FBLN3_HUMAN	EGF-containing fibulin-like extracellular matrix protein 1 (Extracellular protein S1-5) (Fibrillin-like protein) (Fibulin-3) (FIBL-3)	493	54641	1.9	3.47724e-08	0	EGF-containing fibulin-like extracellular matrix protein 1	0
NCAM1	P13591	NCAM1_HUMAN	Neural cell adhesion molecule 1 (N-CAM-1) (NCAM-1) (CD antigen CD56)	858	94574	2.3	2.43196e-08	0	Neural cell adhesion molecule 1	0
ICAM1	P05362	ICAM1_HUMAN	Intercellular adhesion molecule 1 (ICAM-1) (Major group rhinovirus receptor) (CD antigen CD54)	532	57825	2.2	3.80458e-08	0	Intercellular adhesion molecule 1	0
B2M	P61769	B2MG_HUMAN	Beta-2-microglobulin [Cleaved into: Beta-2-microglobulin form pI 5.3]	119	13715	2.1	1.53117e-07	0	Beta-2-microglobulin [Cleaved into: Beta-2-microglobulin form pI 5.3]	0
SERPING1	P05155	IC1_HUMAN	Plasma protease C1 inhibitor (C1 Inh) (C1Inh) (C1 esterase inhibitor) (C1-inhibiting factor) (Serpin G1)	500	55154	28	5.07669e-07	0	Plasma protease C1 inhibitor	0
ATRN	O75882	ATRN_HUMAN	Attractin (DPPT-L) (Mahogany homolog)	1429	158537	27	1.70307e-07	0	Attractin	0
FGG	P02679	FIBG_HUMAN	Fibrinogen gamma chain	453	51512	73	1.41715e-06	0	Fibrinogen gamma chain	0
F13B	P05160	F13B_HUMAN	Coagulation factor XIII B chain (Fibrin-stabilizing factor B subunit) (Protein-glutamine gamma-glutamyltransferase B chain) (Transglutaminase B chain)	661	75511	4.7	6.22426e-08	0	Coagulation factor XIII B chain	0
POTEF	A5A3E0	POTEF_HUMAN	POTE ankyrin domain family member F (ANKRD26-like family C member 1B) (Chimeric POTE-actin protein)	1075	121445	1.9	1.56449e-08	0	POTE ankyrin domain family member F	0
CDH5	P33151	CADH5_HUMAN	Cadherin-5 (7B4 antigen) (Vascular endothelial cadherin) (VE-cadherin) (CD antigen CD144)	784	87528	1.3	1.48524e-08	0	Cadherin-5	0
VCAM1	P19320	VCAM1_HUMAN	Vascular cell adhesion protein 1 (V-CAM 1) (VCAM-1) (INCAM-100) (CD antigen CD106) [Cleaved into: Soluble Vascular Cell Adhesion Molecule-1]	739	81276	1.3	1.59949e-08	0	Vascular cell adhesion protein 1	0
TLN1	Q9Y490	TLN1_HUMAN	Talin-1	2541	269767	1.3	4.81897e-09	0	Talin-1	0
KRT7	P08729	K2C7_HUMAN	Keratin, type II cytoskeletal 7 (Cytokeratin-7) (CK-7) (Keratin-7) (K7) (Sarcolectin) (Type-II keratin Kb7)	469	51386	1.3	2.52987e-08	0	Keratin, type II cytoskeletal 7	0
PCOLCE	Q15113	PCOC1_HUMAN	Procollagen C-endopeptidase enhancer 1 (Procollagen COOH-terminal proteinase enhancer 1) (PCPE-1) (Procollagen C-proteinase enhancer 1) (Type 1 procollagen C-proteinase enhancer protein) (Type I procollagen COOH-terminal proteinase enhancer)	449	47972	1.3	2.70991e-08	0	Procollagen C-endopeptidase enhancer 1	0
KRT6A	P02538	K2C6A_HUMAN	Keratin, type II cytoskeletal 6A (Cytokeratin-6A) (CK-6A) (Cytokeratin-6D) (CK-6D) (Keratin-6A) (K6A) (Type-II keratin Kb6) (allergen Hom s 5)	564	60045	4.5	7.49438e-08	0	Keratin, type II cytoskeletal 6A	0
HABP2	Q14520	HABP2_HUMAN	Hyaluronan-binding protein 2 (EC 3.4.21.-) (Factor VII-activating protease) (Factor seven-activating protease) (FSAP) (Hepatocyte growth factor activator-like protein) (Plasma hyaluronan-binding protein) [Cleaved into: Hyaluronan-binding protein 2 50 kDa heavy chain; Hyaluronan-binding protein 2 50 kDa heavy chain alternate form; Hyaluronan-binding protein 2 27 kDa light chain; Hyaluronan-binding…	560	62672	4.4	7.02068e-08	0	Hyaluronan-binding protein 2	0
PRG4	Q92954	PRG4_HUMAN	Proteoglycan 4 (Lubricin) (Megakaryocyte-stimulating factor) (Superficial zone proteoglycan) [Cleaved into: Proteoglycan 4 C-terminal part]	1404	151061	4.3	2.84653e-08	0	Proteoglycan 4	0
PI16	Q6UXB8	PI16_HUMAN	Peptidase inhibitor 16 (PI-16) (Cysteine-rich secretory protein 9) (CRISP-9) (PSP94-binding protein) (CD antigen CD364)	463	49471	2.9	5.86202e-08	0	Peptidase inhibitor 16	0
KRT16	P08779	K1C16_HUMAN	Keratin, type I cytoskeletal 16 (Cytokeratin-16) (CK-16) (Keratin-16) (K16)	473	51268	1.7	3.31591e-08	0	Keratin, type I cytoskeletal 16	0
ALCAM	Q13740	CD166_HUMAN	CD166 antigen (Activated leukocyte cell adhesion molecule) (CD antigen CD166)	583	65102	1.6	2.45768e-08	0	CD166 antigen	0
CFH	P08603	CFAH_HUMAN	Complement factor H (H factor 1)	1231	139096	100	7.18928e-07	0	Complement factor H	0
F10	P00742	FA10_HUMAN	Coagulation factor X (EC 3.4.21.6) (Stuart factor) (Stuart-Prower factor) [Cleaved into: Factor X light chain; Factor X heavy chain; Activated factor Xa heavy chain]	488	54732	13	2.37521e-07	0	Coagulation factor X	0
APOF	Q13790	APOF_HUMAN	Apolipoprotein F (Apo-F) (Lipid transfer inhibitor protein) (LTIP)	326	35399	2.2	6.21486e-08	0	Apolipoprotein F	0

## Sheet: SiO2_Plane
Gene	UniProtID	Entry Name	Protein names	Length	Mass	conc_mgL	conc_M	KMCCounts	ShortName	Adsorbed Mass [Da/nm^2]
IGFALS	P35858	ALS_HUMAN	Insulin-like growth factor-binding protein complex acid labile subunit (ALS)	605	66035	26	3.93731e-07	0.5	Insulin-like growth factor-binding ALS	5.2
VWF	P04275	VWF_HUMAN	von Willebrand factor (vWF) [Cleaved into: von Willebrand antigen 2 (von Willebrand antigen II)]	2813	309265	5.6	1.81074e-08	0.1	von Willebrand factor	4.8
LPA	P08519	APOA_HUMAN	Apolipoprotein(a) (Apo(a)) (Lp(a)) (EC 3.4.21.-)	2040	226546	1.8	7.94541e-09	0.1	Apolipoprotein	3.5
GAPDH	P04406	G3P_HUMAN	Glyceraldehyde-3-phosphate dehydrogenase (GAPDH) (EC 1.2.1.12) (Peptidyl-cysteine S-nitrosylase GAPDH) (EC 2.6.99.-)	335	36053	1.4	3.88317e-08	0.6	Glyceraldehyde-3-phosphate dehydrogenase	3.4
LUM	P51884	LUM_HUMAN	Lumican (Keratan sulfate proteoglycan lumican) (KSPG lumican)	338	38429	29	7.54638e-07	0.5	Lumican	3
SHBG	P04278	SHBG_HUMAN	Sex hormone-binding globulin (SHBG) (Sex steroid-binding protein) (SBP) (Testis-specific androgen-binding protein) (ABP) (Testosterone-estradiol-binding globulin) (TeBG) (Testosterone-estrogen-binding globulin)	402	43779	9.1	2.07862e-07	0.4	Sex hormone-binding globulin)	2.7
HBB	P68871	HBB_HUMAN	Hemoglobin subunit beta (Beta-globin) (Hemoglobin beta chain) [Cleaved into: LVV-hemorphin-7; Spinorphin]	147	15998	10	6.25078e-07	1.1	Hemoglobin subunit beta	2.7
LRG1	P02750	A2GL_HUMAN	Leucine-rich alpha-2-glycoprotein (LRG)	347	38178	42	1.10011e-06	0.4	Leucine-rich alpha-2-glycoprotein	2.4
HBA1	P69905	HBA_HUMAN	Hemoglobin subunit alpha (Alpha-globin) (Hemoglobin alpha chain) [Cleaved into: Hemopressin]	142	15258	14	9.17551e-07	1	Alpha-globin	2.4
HBA2	P69905	HBA_HUMAN	Hemoglobin subunit alpha (Alpha-globin) (Hemoglobin alpha chain) [Cleaved into: Hemopressin]	142	15258	14	9.17551e-07	1	Alpha-globin	2.4
APOC1	P02654	APOC1_HUMAN	Apolipoprotein C-I (Apo-CI) (ApoC-I) (Apolipoprotein C1) [Cleaved into: Truncated apolipoprotein C-I]	83	9332	15	1.60737e-06	1.6	Apolipoprotein C-I	2.3
CA1	P00915	CAH1_HUMAN	Carbonic anhydrase 1 (EC 4.2.1.1) (Carbonate dehydratase I) (Carbonic anhydrase B) (CAB) (Carbonic anhydrase I) (CA-I) (Cyanamide hydratase CA1) (EC 4.2.1.69)	261	28870	4.6	1.59335e-07	0.5	Carbonic anhydrase 1	2.3
HBD	P02042	HBD_HUMAN	Hemoglobin subunit delta (Delta-globin) (Hemoglobin delta chain)	147	16055	6.6	4.11087e-07	0.9	Hemoglobin subunit delta	2.3
SERPINA7	P05543	THBG_HUMAN	Thyroxine-binding globulin (Serpin A7) (T4-binding globulin)	415	46325	25	5.39665e-07	0.3	Serpin A7	2.2
IGHG4	P01861	IGHG4_HUMAN	Immunoglobulin heavy constant gamma 4 (Ig gamma-4 chain C region)	396	43832	170	3.87844e-06	0.3	Ig gamma-4 chain C region	2.1
LGALS3BP	Q08380	LG3BP_HUMAN	Galectin-3-binding protein (Basement membrane autoantigen p105) (Lectin galactoside-binding soluble 3-binding protein) (Mac-2-binding protein) (MAC2BP) (Mac-2 BP) (Tumor-associated antigen 90K)	585	65331	7.1	1.08677e-07	0.2	Galectin-3-binding protein	2
ORM2	P19652	A1AG2_HUMAN	Alpha-1-acid glycoprotein 2 (AGP 2) (Orosomucoid-2) (OMD 2)	201	23603	41	1.73707e-06	0.5	Alpha-1-acid glycoprotein 2	1.8
ITIH2	P19823	ITIH2_HUMAN	Inter-alpha-trypsin inhibitor heavy chain H2 (ITI heavy chain H2) (ITI-HC2) (Inter-alpha-inhibitor heavy chain 2) (Inter-alpha-trypsin inhibitor complex component II) (Serum-derived hyaluronan-associated protein) (SHAP)	946	106463	32	3.00574e-07	0.1	Inter-alpha-trypsin inhibitor heavy chain H2	1.7
ANPEP	P15144	AMPN_HUMAN	Aminopeptidase N (AP-N) (hAPN) (EC 3.4.11.2) (Alanyl aminopeptidase) (Aminopeptidase M) (AP-M) (Microsomal aminopeptidase) (Myeloid plasma membrane glycoprotein CD13) (gp150) (CD antigen CD13)	967	109540	1.2	1.09549e-08	0.1	Aminopeptidase N	1.7
PRSS1	P07477	TRY1_HUMAN	Serine protease 1 (EC 3.4.21.4) (Anionic trypsin I) (Anionic trypsin-I) (Beta-trypsin) (Cationic trypsinogen) (Pretrypsinogen I) (Trypsin I) (Trypsin-1) [Cleaved into: Alpha-trypsin chain 1; Alpha-trypsin chain 2]	247	26558	100	3.76534e-06	0.4	Serine protease 1	1.7
AGT	P01019	ANGT_HUMAN	Angiotensinogen (Serpin A8) [Cleaved into: Angiotensin-1 (Angiotensin 1-10) (Angiotensin I) (Ang I); Angiotensin-2 (Angiotensin 1-8) (Angiotensin II) (Ang II); Angiotensin-3 (Angiotensin 2-8) (Angiotensin III) (Ang III) (Des-Asp[1]-angiotensin II); Angiotensin-4 (Angiotensin 3-8) (Angiotensin IV) (Ang IV); Angiotensin 1-9; Angiotensin 1-7; Angiotensin 1-5; Angiotensin 1-4]	476	52070	65	1.24832e-06	0.2	Angiotensinogen	1.6
APCS	P02743	SAMP_HUMAN	Serum amyloid P-component (SAP) (9.5S alpha-1-glycoprotein) [Cleaved into: Serum amyloid P-component(1-203)]	223	25387	39	1.53622e-06	0.4	Serum amyloid P-component	1.6
AZGP1	P25311	ZA2G_HUMAN	Zinc-alpha-2-glycoprotein (Zn-alpha-2-GP) (Zn-alpha-2-glycoprotein)	298	34259	74	2.16002e-06	0.3	Zinc-alpha-2-glycoprotein	1.6
ENPP2	Q13822	ENPP2_HUMAN	Ectonucleotide pyrophosphatase/phosphodiesterase family member 2 (E-NPP 2) (EC 3.1.4.39) (Autotaxin) (Extracellular lysophospholipase D) (LysoPLD)	863	98994	1.2	1.21219e-08	0.1	Ectonucleotide pyrophosphatase/phosphodiesterase family member 2	1.5
CDH5	P33151	CADH5_HUMAN	Cadherin-5 (7B4 antigen) (Vascular endothelial cadherin) (VE-cadherin) (CD antigen CD144)	784	87528	1.3	1.48524e-08	0.1	Cadherin-5	1.4
GPLD1	P80108	PHLD_HUMAN	Phosphatidylinositol-glycan-specific phospholipase D (PI-G PLD) (EC 3.1.4.50) (Glycoprotein phospholipase D) (Glycosyl-phosphatidylinositol-specific phospholipase D) (GPI-PLD) (GPI-specific phospholipase D)	840	92336	3.1	3.3573e-08	0.1	PI-G PLD	1.4
ACTG1	P63261	ACTG_HUMAN	Actin, cytoplasmic 2 (EC 3.6.4.-) (Gamma-actin) [Cleaved into: Actin, cytoplasmic 2, N-terminally processed]	375	41793	4.9	1.17245e-07	0.2	Actin, cytoplasmic 2	1.3
CD14	P08571	CD14_HUMAN	Monocyte differentiation antigen CD14 (Myeloid cell-specific leucine-rich glycoprotein) (CD antigen CD14) [Cleaved into: Monocyte differentiation antigen CD14, urinary form; Monocyte differentiation antigen CD14, membrane-bound form]	375	40076	10	2.49526e-07	0.2	Monocyte differentiation antigen CD14	1.3
F13A1	P00488	F13A_HUMAN	Coagulation factor XIII A chain (Coagulation factor XIIIa) (EC 2.3.2.13) (Protein-glutamine gamma-glutamyltransferase A chain) (Transglutaminase A chain)	732	83268	1.4	1.68132e-08	0.1	Coagulation factor XIII A chain	1.3
ACTB	P60709	ACTB_HUMAN	Actin, cytoplasmic 1 (EC 3.6.4.-) (Beta-actin) [Cleaved into: Actin, cytoplasmic 1, N-terminally processed]	375	41737	5.8	1.38965e-07	0.2	Actin, cytoplasmic 1	1.3
APOA2	P02652	APOA2_HUMAN	Apolipoprotein A-II (Apo-AII) (ApoA-II) (Apolipoprotein A2) [Cleaved into: Proapolipoprotein A-II (ProapoA-II); Truncated apolipoprotein A-II (Apolipoprotein A-II(1-76))]	100	11175	92	8.23266e-06	0.7	Apolipoprotein A-II	1.2
IGHV3-13	P01766	HV313_HUMAN	Immunoglobulin heavy variable 3-13 (Ig heavy chain V-III region BRO)	116	12506	33	2.63873e-06	0.6	Immunoglobulin heavy variable 3-13	1.2
IGHV3-21	A0A0B4J1V1	HV321_HUMAN	Immunoglobulin heavy variable 3-21	117	12840	37	2.88162e-06	0.6	Immunoglobulin heavy variable 3-21	1.2
HPR	P00739	HPTR_HUMAN	Haptoglobin-related protein	348	39030	55	1.40917e-06	0.2	Haptoglobin-related protein	1.2
KLKB1	P03952	KLKB1_HUMAN	Plasma kallikrein (EC 3.4.21.34) (Fletcher factor) (Kininogenin) (Plasma prekallikrein) (PKK) [Cleaved into: Plasma kallikrein heavy chain; Plasma kallikrein light chain]	638	71343	5.3	7.4289e-08	0.1	Plasma kallikrein	1.1
GGH	Q92820	GGH_HUMAN	Gamma-glutamyl hydrolase (EC 3.4.19.9) (Conjugase) (GH) (Gamma-Glu-X carboxypeptidase)	318	35964	1.2	3.33667e-08	0.2	Gamma-glutamyl hydrolase	1.1
CFI	P05156	CFAI_HUMAN	Complement factor I (EC 3.4.21.45) (C3B/C4B inactivator) [Cleaved into: Complement factor I heavy chain; Complement factor I light chain]	583	65750	12	1.8251e-07	0.1	Complement factor I	1
BTD	P43251	BTD_HUMAN	Biotinidase (Biotinase) (EC 3.5.1.12)	543	61133	2.8	4.58018e-08	0.1	Biotinidase	1
SERPING1	P05155	IC1_HUMAN	Plasma protease C1 inhibitor (C1 Inh) (C1Inh) (C1 esterase inhibitor) (C1-inhibiting factor) (Serpin G1)	500	55154	28	5.07669e-07	0.1	Plasma protease C1 inhibitor	0.9
CPN2	P22792	CPN2_HUMAN	Carboxypeptidase N subunit 2 (Carboxypeptidase N 83 kDa chain) (Carboxypeptidase N large subunit) (Carboxypeptidase N polypeptide 2) (Carboxypeptidase N regulatory subunit)	545	60557	25	4.12834e-07	0.1	Carboxypeptidase N subunit 2	0.9
IGHV4-39	P01824	HV439_HUMAN	Immunoglobulin heavy variable 4-39 (Ig heavy chain V-II region WAH)	125	13917	5	3.59273e-07	0.4	Immunoglobulin heavy variable 4-39	0.9
CPB2	Q96IY4	CBPB2_HUMAN	Carboxypeptidase B2 (EC 3.4.17.20) (Carboxypeptidase U) (CPU) (Plasma carboxypeptidase B) (pCPB) (Thrombin-activable fibrinolysis inhibitor) (TAFI)	423	48424	8.5	1.75533e-07	0.1	Carboxypeptidase B2	0.8
F7	P08709	FA7_HUMAN	Coagulation factor VII (EC 3.4.21.21) (Proconvertin) (Serum prothrombin conversion accelerator) (SPCA) (Eptacog alfa) [Cleaved into: Factor VII light chain; Factor VII heavy chain]	466	51594	1.3	2.51967e-08	0.1	Coagulation factor VII	0.8
IGHV1-2	P23083	HV102_HUMAN	Immunoglobulin heavy variable 1-2 (Ig heavy chain V-I region ND) (Ig heavy chain V-I region V35)	117	13085	4	3.05694e-07	0.4	Immunoglobulin heavy variable 1-2	0.8
IGLV1-44	P01699	LV144_HUMAN	Immunoglobulin lambda variable 1-44 (Ig lambda chain V-I region MEM) (Ig lambda chain V-I region VOR)	117	12201	4	3.27842e-07	0.4	Immunoglobulin lambda variable 1-44	0.8
CRP	P02741	CRP_HUMAN	C-reactive protein [Cleaved into: C-reactive protein(1-205)]	224	25039	5.2	2.07676e-07	0.2	C-reactive protein	0.8
HPX	P02790	HEMO_HUMAN	Hemopexin (Beta-1B-glycoprotein)	462	51676	190	3.67676e-06	0.1	Hemopexin	0.8
IGHV3-64D	A0A0J9YX35	HV64D_HUMAN	Immunoglobulin heavy variable 3-64D	117	12823	2.5	1.94962e-07	0.4	Immunoglobulin heavy variable 3-64D	0.8
SERPINA10	Q9UK55	ZPI_HUMAN	Protein Z-dependent protease inhibitor (PZ-dependent protease inhibitor) (PZI) (Serpin A10)	444	50707	4.7	9.26894e-08	0.1	Protein Z-dependent protease inhibitor	0.8
IGHV3-43	A0A0B4J1X8	HV343_HUMAN	Immunoglobulin heavy variable 3-43	118	13077	4	3.05881e-07	0.4	Immunoglobulin heavy variable 3-43	0.8
IGLV2-14	P01704	LV214_HUMAN	Immunoglobulin lambda variable 2-14 (Ig lambda chain V-II region NIG-84) (Ig lambda chain V-II region TOG) (Ig lambda chain V-II region VIL)	120	12597	2.2	1.74645e-07	0.4	Immunoglobulin lambda variable 2-14	0.8
S100A9	P06702	S10A9_HUMAN	Protein S100-A9 (Calgranulin-B) (Calprotectin L1H subunit) (Leukocyte L1 complex heavy chain) (Migration inhibitory factor-related protein 14) (MRP-14) (p14) (S100 calcium-binding protein A9)	114	13242	1.2	9.06208e-08	0.4	Protein S100-A9	0.8
TTR	P02766	TTHY_HUMAN	Transthyretin (ATTR) (Prealbumin) (TBPA)	147	15887	99	6.23151e-06	0.3	Transthyretin	0.7
SERPINA3	P01011	AACT_HUMAN	Alpha-1-antichymotrypsin (ACT) (Cell growth-inhibiting gene 24/25 protein) (Serpin A3) [Cleaved into: Alpha-1-antichymotrypsin His-Pro-less]	423	47651	94	1.97268e-06	0.1	Alpha-1-antichymotrypsin	0.7
HP	P00738	HPT_HUMAN	Haptoglobin (Zonulin) [Cleaved into: Haptoglobin alpha chain; Haptoglobin beta chain]	406	45205	100	2.21214e-06	0.1	Haptoglobin	0.7
SELENOP	P49908	SEPP1_HUMAN	Selenoprotein P (SeP)	381	43174	1.8	4.16918e-08	0.1	Selenoprotein P	0.7
RBP4	P02753	RET4_HUMAN	Retinol-binding protein 4 (Plasma retinol-binding protein) (PRBP) (RBP) [Cleaved into: Plasma retinol-binding protein(1-182); Plasma retinol-binding protein(1-181); Plasma retinol-binding protein(1-179); Plasma retinol-binding protein(1-176)]	201	23010	210	9.12647e-06	0.2	Retinol-binding protein 4	0.7
SERPINF1	P36955	PEDF_HUMAN	Pigment epithelium-derived factor (PEDF) (Cell proliferation-inducing gene 35 protein) (EPC-1) (Serpin F1)	418	46312	44	9.50078e-07	0.1	Pigment epithelium-derived factor	0.7
IGHG2	P01859	IGHG2_HUMAN	Immunoglobulin heavy constant gamma 2 (Ig gamma-2 chain C region) (Ig gamma-2 chain C region DOT) (Ig gamma-2 chain C region TIL) (Ig gamma-2 chain C region ZIE)	395	43806	250	5.70698e-06	0.1	Immunoglobulin heavy constant gamma 2	0.7
APOA4	P06727	APOA4_HUMAN	Apolipoprotein A-IV (Apo-AIV) (ApoA-IV) (Apolipoprotein A4)	396	45372	74	1.63096e-06	0.1	Apolipoprotein A-IV	0.7
AHSG	P02765	FETUA_HUMAN	Alpha-2-HS-glycoprotein (Alpha-2-Z-globulin) (Ba-alpha-2-glycoprotein) (Fetuin-A) [Cleaved into: Alpha-2-HS-glycoprotein chain A; Alpha-2-HS-glycoprotein chain B]	367	39341	110	2.79607e-06	0.1	Alpha-2-HS-glycoprotein	0.6
IGHV3-35	A0A0C4DH35	HV335_HUMAN	Probable non-functional immunoglobulin heavy variable 3-35	117	12810	19	1.48322e-06	0.3	Probable non-functional immunoglobulin heavy variable 3-35	0.6
IGKV3D-20	A0A0C4DH25	KVD20_HUMAN	Immunoglobulin kappa variable 3D-20	116	12515	11	8.78945e-07	0.3	Immunoglobulin kappa variable 3D-20	0.6
PON1	P27169	PON1_HUMAN	Serum paraoxonase/arylesterase 1 (PON 1) (EC 3.1.1.2) (EC 3.1.1.81) (EC 3.1.8.1) (Aromatic esterase 1) (A-esterase 1) (K-45) (Serum aryldialkylphosphatase 1)	355	39731	17	4.27877e-07	0.1	Serum paraoxonase/arylesterase 1	0.6
APOE	P02649	APOE_HUMAN	Apolipoprotein E (Apo-E)	317	36154	29	8.02124e-07	0.1	Apolipoprotein E	0.6
IGLV3-25	P01717	LV325_HUMAN	Immunoglobulin lambda variable 3-25 (Ig lambda chain V-IV region Hil)	112	12011	3.2	2.66422e-07	0.3	Immunoglobulin lambda variable 3-25	0.6
IGKV1-6	A0A0C4DH72	KV106_HUMAN	Immunoglobulin kappa variable 1-6	117	12697	12	9.45105e-07	0.3	Immunoglobulin kappa variable 1-6	0.6
IGHV3-38	A0A0C4DH36	HV338_HUMAN	Probable non-functional immunoglobulin heavy variable 3-38	116	12759	2.9	2.27291e-07	0.3	Probable non-functional immunoglobulin heavy variable 3-38	0.6
IGLV2-8	P01709	LV208_HUMAN	Immunoglobulin lambda variable 2-8 (Ig lambda chain V-II region BO) (Ig lambda chain V-II region MGC)	118	12382	1.5	1.21144e-07	0.3	Immunoglobulin lambda variable 2-8	0.6
IGHV3-48	P01763	HV348_HUMAN	Immunoglobulin heavy variable 3-48 (Ig heavy chain V-III region WEA)	117	12813	49	3.82424e-06	0.3	Immunoglobulin heavy variable 3-48	0.6
IGKV3D-15	A0A087WSY6	KVD15_HUMAN	Immunoglobulin kappa variable 3D-15	115	12534	4.8	3.82958e-07	0.3	Immunoglobulin kappa variable 3D-15	0.6
LYZ	P61626	LYSC_HUMAN	Lysozyme C (EC 3.2.1.17) (1,4-beta-N-acetylmuramidase C)	148	16537	1.5	9.07057e-08	0.2	Lysozyme C	0.5
APOC2	P02655	APOC2_HUMAN	Apolipoprotein C-II (Apo-CII) (ApoC-II) (Apolipoprotein C2) [Cleaved into: Proapolipoprotein C-II (ProapoC-II)]	101	11284	49	4.34243e-06	0.3	Apolipoprotein C-II	0.5
SAA4	P35542	SAA4_HUMAN	Serum amyloid A-4 protein (Constitutively expressed serum amyloid A protein) (C-SAA)	130	14747	33	2.23774e-06	0.2	Serum amyloid A-4 protein	0.5
IGKV1-8	A0A0C4DH67	KV108_HUMAN	Immunoglobulin kappa variable 1-8	115	12537	6.1	4.8656e-07	0.2	Immunoglobulin kappa variable 1-8	0.4
IGHV3-53	P01767	HV353_HUMAN	Immunoglobulin heavy variable 3-53 (Ig heavy chain V-III region BUT)	116	12770	4.3	3.36727e-07	0.2	Immunoglobulin heavy variable 3-53	0.4
IGKV1D-8	A0A087WSZ0	KVD08_HUMAN	Immunoglobulin kappa variable 1D-8	117	12837	1.9	1.4801e-07	0.2	Immunoglobulin kappa variable 1D-8	0.4
IGKV1-5	P01602	KV105_HUMAN	Immunoglobulin kappa variable 1-5 (Ig kappa chain V-I region CAR) (Ig kappa chain V-I region EU) (Ig kappa chain V-I region HK102) (Ig kappa chain V-I region Kue)	117	12782	8.4	6.57174e-07	0.2	Immunoglobulin kappa variable 1-5 )	0.4
IGKV1-39	P01597	KV139_HUMAN	Immunoglobulin kappa variable 1-39 (Ig kappa chain V-I region DEE) (Ig kappa chain V-I region Hau) (Ig kappa chain V-I region Mev) (Ig kappa chain V-I region OU) (Ig kappa chain V-I region Walker)	117	12737	8	6.28091e-07	0.2	Immunoglobulin kappa variable 1-39	0.4
C1QA	P02745	C1QA_HUMAN	Complement C1q subcomponent subunit A	245	26017	2.7	1.03778e-07	0.1	Complement C1q subcomponent subunit A	0.4
IGHV5-51	A0A0C4DH38	HV551_HUMAN	Immunoglobulin heavy variable 5-51	117	12675	2.7	2.13018e-07	0.2	Immunoglobulin heavy variable 5-51	0.4
IGKV1D-12	P01611	KVD12_HUMAN	Immunoglobulin kappa variable 1D-12 (Ig kappa chain V-I region Wes)	117	12620	12	9.50872e-07	0.2	Immunoglobulin kappa variable 1D-12	0.4
IGLV3-22	A0A075B6J6	LV322_HUMAN	Immunoglobulin lambda variable 3-22	115	12549	1.1	8.76564e-08	0.2	Immunoglobulin lambda variable 3-22	0.4
IGKV1-12	A0A0C4DH73	KV112_HUMAN	Immunoglobulin kappa variable 1-12	117	12645	13	1.02807e-06	0.2	Immunoglobulin kappa variable 1-12	0.4
MBL2	P11226	MBL2_HUMAN	Mannose-binding protein C (MBP-C) (Collectin-1) (MBP1) (Mannan-binding protein) (Mannose-binding lectin)	248	26144	1.9	7.26744e-08	0.1	Mannose-binding protein C	0.4
IGHV3-30	P01768	HV330_HUMAN	Immunoglobulin heavy variable 3-30 (Ig heavy chain V-III region BUR) (Ig heavy chain V-III region CAM) (Ig heavy chain V-III region GA) (Ig heavy chain V-III region NIE)	117	12947	8.5	6.56523e-07	0.2	Immunoglobulin heavy variable 3-30	0.4
IGHV3-15	A0A0B4J1V0	HV315_HUMAN	Immunoglobulin heavy variable 3-15	119	12926	20	1.54727e-06	0.2	Immunoglobulin heavy variable 3-15	0.4
IGLV3-19	P01714	LV319_HUMAN	Immunoglobulin lambda variable 3-19 (Ig lambda chain V-III region SH)	112	12042	1.2	9.96512e-08	0.2	Immunoglobulin lambda variable 3-19	0.4
IGHV3-20	A0A0C4DH32	HV320_HUMAN	Immunoglobulin heavy variable 3-20	117	12673	2.2	1.73597e-07	0.2	Immunoglobulin heavy variable 3-20	0.4
IGKV3D-7	A0A0C4DH55	KVD07_HUMAN	Immunoglobulin kappa variable 3D-7	119	13148	3.7	2.81412e-07	0.2	Immunoglobulin kappa variable 3D-7	0.4
IGHV3-7	P01780	HV307_HUMAN	Immunoglobulin heavy variable 3-7 (Ig heavy chain V-III region GAL) (Ig heavy chain V-III region GAR) (Ig heavy chain V-III region JON)	117	12943	39	3.01321e-06	0.2	Immunoglobulin heavy variable 3-7	0.4
IGHV4-28	A0A0C4DH34	HV428_HUMAN	Immunoglobulin heavy variable 4-28	117	13124	2.5	1.90491e-07	0.2	Immunoglobulin heavy variable 4-28	0.4
IGKV3-15	P01624	KV315_HUMAN	Immunoglobulin kappa variable 3-15 (Ig kappa chain V-III region CLL) (Ig kappa chain V-III region POM)	115	12496	7.2	5.76184e-07	0.2	Immunoglobulin kappa variable 3-15	0.4
IGHV3-16	A0A0C4DH30	HV316_HUMAN	Probable non-functional immunoglobulin heavy variable 3-16	117	13070	3.2	2.44836e-07	0.2	Probable non-functional immunoglobulin heavy variable 3-16	0.4
IGKV3-20	P01619	KV320_HUMAN	Immunoglobulin kappa variable 3-20 (Ig kappa chain V-III region B6) (Ig kappa chain V-III region GOL) (Ig kappa chain V-III region HAH) (Ig kappa chain V-III region HIC) (Ig kappa chain V-III region IARC/BL41) (Ig kappa chain V-III region NG9) (Ig kappa chain V-III region SIE) (Ig kappa chain V-III region Ti) (Ig kappa chain V-III region WOL)	116	12557	20	1.59274e-06	0.2	Immunoglobulin kappa variable 3-20	0.4
IGKV4-1	P06312	KV401_HUMAN	Immunoglobulin kappa variable 4-1 (Ig kappa chain V-IV region B17) (Ig kappa chain V-IV region JI) (Ig kappa chain V-IV region Len) (Ig kappa chain V-IV region STH)	121	13380	8.5	6.35277e-07	0.2	Immunoglobulin kappa variable 4-1	0.4
IGHV1-3	A0A0C4DH29	HV103_HUMAN	Immunoglobulin heavy variable 1-3	117	13008	2.6	1.99877e-07	0.2	Immunoglobulin heavy variable 1-3	0.4
CLEC3B	P05452	TETN_HUMAN	Tetranectin (TN) (C-type lectin domain family 3 member B) (Plasminogen kringle 4-binding protein)	202	22537	25	1.10929e-06	0.1	Tetranectin	0.4
IGKV1-9	A0A0C4DH69	KV109_HUMAN	Immunoglobulin kappa variable 1-9	117	12715	4.5	3.53913e-07	0.2	Immunoglobulin kappa variable 1-9	0.4
IGKV1-27	A0A075B6S5	KV127_HUMAN	Immunoglobulin kappa variable 1-27	117	12712	8.3	6.52926e-07	0.1	Immunoglobulin kappa variable 1-27	0.2
IGKV1D-37	P0DSN7	KVD37_HUMAN	Probable non-functional immunoglobulinn kappa variable 1D-37	117	12688	6.7	5.28058e-07	0.1	Probable non-functional immunoglobulinn kappa variable 1D-37	0.2
IGKV1D-16	P01601	KVD16_HUMAN	Immunoglobulin kappa variable 1D-16 (Ig kappa chain V-I region HK146) (Ig kappa chain V-I region HK189)	117	12730	9	7.06991e-07	0.1	Immunoglobulin kappa variable 1D-16	0.2
IGLV1-40	P01703	LV140_HUMAN	Immunoglobulin lambda variable 1-40 (Ig lambda chain V-I region NEWM)	118	12302	2.3	1.86961e-07	0.1	Immunoglobulin lambda variable 1-40	0.2
SAA2	P0DJI9	SAA2_HUMAN	Serum amyloid A-2 protein (SAA2) [Cleaved into: Amyloid A2 protein (AA2)]	122	13527	9.2	6.80121e-07	0.1	Serum amyloid A-2 protein	0.2
IGHV3-72	A0A0B4J1Y9	HV372_HUMAN	Immunoglobulin heavy variable 3-72	119	13203	9.6	7.27107e-07	0.1	Immunoglobulin heavy variable 3-72	0.2
IGHV1-18	A0A0C4DH31	HV118_HUMAN	Immunoglobulin heavy variable 1-18	117	12820	4.7	3.66615e-07	0.1	Immunoglobulin heavy variable 1-18	0.2
IGLV3-10	A0A075B6K4	LV310_HUMAN	Immunoglobulin lambda variable 3-10	115	12441	2	1.60759e-07	0.1	Immunoglobulin lambda variable 3-10	0.2
IGHV3-73	A0A0B4J1V6	HV373_HUMAN	Immunoglobulin heavy variable 3-73	119	12858	3.2	2.48872e-07	0.1	Immunoglobulin heavy variable 3-73	0.2
IGLV3-9	A0A075B6K5	LV39_HUMAN	Immunoglobulin lambda variable 3-9	115	12332	1.5	1.21635e-07	0.1	Immunoglobulin lambda variable 3-9	0.2
APOC3	P02656	APOC3_HUMAN	Apolipoprotein C-III (Apo-CIII) (ApoC-III) (Apolipoprotein C3)	99	10852	45	4.1467e-06	0.1	Apolipoprotein C-III	0.2
IGHV3-23	P01764	HV323_HUMAN	Immunoglobulin heavy variable 3-23 (Ig heavy chain V-III region LAY) (Ig heavy chain V-III region POM) (Ig heavy chain V-III region TEI) (Ig heavy chain V-III region TIL) (Ig heavy chain V-III region TUR) (Ig heavy chain V-III region VH26) (Ig heavy chain V-III region WAS) (Ig heavy chain V-III region ZAP)	117	12582	42	3.3381e-06	0.1	Immunoglobulin heavy variable 3-23	0.2
IGHV3-49	A0A0A0MS15	HV349_HUMAN	Immunoglobulin heavy variable 3-49	119	13056	1.6	1.22549e-07	0.1	Immunoglobulin heavy variable 3-49	0.2
IGHV1-46	P01743	HV146_HUMAN	Immunoglobulin heavy variable 1-46 (Ig heavy chain V-I region DOT) (Ig heavy chain V-I region HG3) (Ig heavy chain V-I region Mot)	117	12933	2.9	2.24233e-07	0.1	Immunoglobulin heavy variable 1-46	0.2
IGKV1D-33	P01593	KVD33_HUMAN	Immunoglobulin kappa variable 1D-33 (Ig kappa chain V-I region AG) (Ig kappa chain V-I region Bi) (Ig kappa chain V-I region Lay) (Ig kappa chain V-I region Ni) (Ig kappa chain V-I region Rei) (Ig kappa chain V-I region Roy) (Ig kappa chain V-I region Scw) (Ig kappa chain V-I region WAT)	117	12848	4.9	3.81382e-07	0.1	Immunoglobulin kappa variable 1D-33	0.2
IGHV1-69	P01742	HV169_HUMAN	Immunoglobulin heavy variable 1-69 (Ig heavy chain V-I region EU) (Ig heavy chain V-I region SIE) (Ig heavy chain V-I region WOL)	117	12659	2.7	2.13287e-07	0.1	Immunoglobulin heavy variable 1-69	0.2
IGHV3-33	P01772	HV333_HUMAN	Immunoglobulin heavy variable 3-33 (Ig heavy chain V-III region HIL) (Ig heavy chain V-III region KOL)	117	13074	7.5	5.73658e-07	0.1	Immunoglobulin heavy variable 3-33	0.2
IGHV3-74	A0A0B4J1X5	HV374_HUMAN	Immunoglobulin heavy variable 3-74	117	12840	27	2.1028e-06	0.1	Immunoglobulin heavy variable 3-74	0.2
IGLV3-1	P01715	LV301_HUMAN	Immunoglobulin lambda variable 3-1 (Ig lambda chain V-IV region Bau) (Ig lambda chain V-IV region MOL) (Ig lambda chain V-IV region X)	115	12296	4.3	3.49707e-07	0.1	Immunoglobulin lambda variable 3-1	0.2
IGHV4-34	P06331	HV434_HUMAN	Immunoglobulin heavy variable 4-34 (Ig heavy chain V-II region ARH-77)	123	13815	4.3	3.11256e-07	0.1	Immunoglobulin heavy variable 4-34	0.2
IGLV1-47	P01700	LV147_HUMAN	Immunoglobulin lambda variable 1-47 (Ig lambda chain V-I region HA) (Ig lambda chain V-I region WAH)	117	12284	3	2.4422e-07	0.1	Immunoglobulin lambda variable 1-47	0.2
IGKV2D-40	P01614	KVD40_HUMAN	Immunoglobulin kappa variable 2D-40 (Ig kappa chain V-II region Cum)	121	13310	1.9	1.4275e-07	0.1	Immunoglobulin kappa variable 2D-40	0.2
ACTA1	P68133	ACTS_HUMAN	Actin, alpha skeletal muscle (EC 3.6.4.-) (Alpha-actin-1) [Cleaved into: Actin, alpha skeletal muscle, intermediate form]	377	42051	2.8	6.65858e-08	0	Actin, alpha skeletal muscle	0
PTGDS	P41222	PTGDS_HUMAN	Prostaglandin-H2 D-isomerase (EC 5.3.99.2) (Beta-trace protein) (Cerebrin-28) (Glutathione-independent PGD synthase) (Lipocalin-type prostaglandin-D synthase) (L-PGDS) (Prostaglandin-D2 synthase) (PGD2 synthase) (PGDS) (PGDS2)	190	21029	2.5	1.18883e-07	0	Prostaglandin-H2 D-isomerase	0
CST3	P01034	CYTC_HUMAN	Cystatin-C (Cystatin-3) (Gamma-trace) (Neuroendocrine basic polypeptide) (Post-gamma-globulin)	146	15799	2.8	1.77226e-07	0	Cystatin-C	0
LYVE1	Q9Y5Y7	LYVE1_HUMAN	Lymphatic vessel endothelial hyaluronic acid receptor 1 (LYVE-1) (Cell surface retention sequence-binding protein 1) (CRSBP-1) (Extracellular link domain-containing protein 1) (Hyaluronic acid receptor)	322	35213	3.3	9.37154e-08	0	Lymphatic vessel endothelial hyaluronic acid receptor 1	0
IGHV1-24	A0A0C4DH33	HV124_HUMAN	Immunoglobulin heavy variable 1-24	117	12824	3.1	2.41734e-07	0	Immunoglobulin heavy variable 1-24	0
ANXA1	P04083	ANXA1_HUMAN	Annexin A1 (Annexin I) (Annexin-1) (Calpactin II) (Calpactin-2) (Chromobindin-9) (Lipocortin I) (Phospholipase A2 inhibitory protein) (p35) [Cleaved into: Annexin Ac2-26]	346	38714	3	7.74913e-08	0	Annexin A1	0
QSOX1	O00391	QSOX1_HUMAN	Sulfhydryl oxidase 1 (hQSOX) (EC 1.8.3.2) (Quiescin Q6)	747	82578	2.6	3.14854e-08	0	Sulfhydryl oxidase 1	0
PI16	Q6UXB8	PI16_HUMAN	Peptidase inhibitor 16 (PI-16) (Cysteine-rich secretory protein 9) (CRISP-9) (PSP94-binding protein) (CD antigen CD364)	463	49471	2.9	5.86202e-08	0	Peptidase inhibitor 16	0
C8G	P07360	CO8G_HUMAN	Complement component C8 gamma chain	202	22277	2.8	1.2569e-07	0	Complement component C8 gamma chain	0
PPBP	P02775	CXCL7_HUMAN	Platelet basic protein (PBP) (C-X-C motif chemokine 7) (Leukocyte-derived growth factor) (LDGF) (Macrophage-derived growth factor) (MDGF) (Small-inducible cytokine B7) [Cleaved into: Connective tissue-activating peptide III (CTAP-III) (LA-PF4) (Low-affinity platelet factor IV); TC-2; Connective tissue-activating peptide III(1-81) (CTAP-III(1-81)); Beta-thromboglobulin (Beta-TG); Neutrophil-activa…	128	13894	2.9	2.08723e-07	0	Platelet basic protein	0
CFHR3	Q02985	FHR3_HUMAN	Complement factor H-related protein 3 (FHR-3) (DOWN16) (H factor-like protein 3)	330	37323	3.1	8.30587e-08	0	Complement factor H-related protein 3	0
CP	P00450	CERU_HUMAN	Ceruloplasmin (Cuproxidase ceruloplasmin) (EC 1.16.3.4) (Ferroxidase ceruloplasmin) (EC 1.16.3.1) (Glutathione peroxidase ceruloplasmin) (EC 1.11.1.9) (Glutathione-dependent peroxiredoxin ceruloplasmin) (EC 1.11.1.27)	1065	122219	440	3.60009e-06	0	Ceruloplasmin	0
ACTC1	P68032	ACTC_HUMAN	Actin, alpha cardiac muscle 1 (EC 3.6.4.-) (Alpha-cardiac actin) [Cleaved into: Actin, alpha cardiac muscle 1, intermediate form]	377	42019	2.4	5.7117e-08	0	Actin, alpha cardiac muscle 1	0
GP1BA	P07359	GP1BA_HUMAN	Platelet glycoprotein Ib alpha chain (GP-Ib alpha) (GPIb-alpha) (GPIbA) (Glycoprotein Ibalpha) (Antigen CD42b-alpha) (CD antigen CD42b) [Cleaved into: Glycocalicin]	652	71540	1.6	2.23651e-08	0	Platelet glycoprotein Ib alpha chain	0
COMP	P49747	COMP_HUMAN	Cartilage oligomeric matrix protein (COMP) (Thrombospondin-5) (TSP5)	757	82860	1.5	1.81028e-08	0	Cartilage oligomeric matrix protein	0
TNXB	P22105	TENX_HUMAN	Tenascin-X (TN-X) (Hexabrachion-like protein)	4244	458388	1.5	3.27234e-09	0	Tenascin-X	0
KRT75	O95678	K2C75_HUMAN	Keratin, type II cytoskeletal 75 (Cytokeratin-75) (CK-75) (Keratin-6 hair follicle) (hK6hf) (Keratin-75) (K75) (Type II keratin-K6hf) (Type-II keratin Kb18)	551	59560	1.5	2.51847e-08	0	Keratin, type II cytoskeletal 75	0
IGKV2D-29	A0A075B6S2	KVD29_HUMAN	Immunoglobulin kappa variable 2D-29	120	13143	1.5	1.14129e-07	0	Immunoglobulin kappa variable 2D-29	0
THBS1	P07996	TSP1_HUMAN	Thrombospondin-1 (Glycoprotein G)	1170	129383	1.4	1.08206e-08	0	Thrombospondin-1	0
HSPG2	P98160	PGBM_HUMAN	Basement membrane-specific heparan sulfate proteoglycan core protein (HSPG) (Perlecan) (PLC) [Cleaved into: Endorepellin; LG3 peptide]	4391	468830	1.4	2.98616e-09	0	HSPG	0
FCN2	Q15485	FCN2_HUMAN	Ficolin-2 (37 kDa elastin-binding protein) (Collagen/fibrinogen domain-containing protein 2) (EBP-37) (Ficolin-B) (Ficolin-beta) (Hucolin) (L-ficolin) (Serum lectin p35)	313	34001	1.4	4.11753e-08	0	Ficolin-2	0
PCOLCE	Q15113	PCOC1_HUMAN	Procollagen C-endopeptidase enhancer 1 (Procollagen COOH-terminal proteinase enhancer 1) (PCPE-1) (Procollagen C-proteinase enhancer 1) (Type 1 procollagen C-proteinase enhancer protein) (Type I procollagen COOH-terminal proteinase enhancer)	449	47972	1.3	2.70991e-08	0	Procollagen C-endopeptidase enhancer 1	0
LBP	P18428	LBP_HUMAN	Lipopolysaccharide-binding protein (LBP)	481	53384	1.3	2.43519e-08	0	Lipopolysaccharide-binding protein	0
KRT7	P08729	K2C7_HUMAN	Keratin, type II cytoskeletal 7 (Cytokeratin-7) (CK-7) (Keratin-7) (K7) (Sarcolectin) (Type-II keratin Kb7)	469	51386	1.3	2.52987e-08	0	Keratin, type II cytoskeletal 7	0
TLN1	Q9Y490	TLN1_HUMAN	Talin-1	2541	269767	1.3	4.81897e-09	0	Talin-1	0
VCAM1	P19320	VCAM1_HUMAN	Vascular cell adhesion protein 1 (V-CAM 1) (VCAM-1) (INCAM-100) (CD antigen CD106) [Cleaved into: Soluble Vascular Cell Adhesion Molecule-1]	739	81276	1.3	1.59949e-08	0	Vascular cell adhesion protein 1	0
PIGR	P01833	PIGR_HUMAN	Polymeric immunoglobulin receptor (PIgR) (Poly-Ig receptor) (Hepatocellular carcinoma-associated protein TB6) [Cleaved into: Secretory component]	764	83284	1.3	1.56092e-08	0	Polymeric immunoglobulin receptor	0
CD44	P16070	CD44_HUMAN	CD44 antigen (CDw44) (Epican) (Extracellular matrix receptor III) (ECMR-III) (GP90 lymphocyte homing/adhesion receptor) (HUTCH-I) (Heparan sulfate proteoglycan) (Hermes antigen) (Hyaluronate receptor) (Phagocytic glycoprotein 1) (PGP-1) (Phagocytic glycoprotein I) (PGP-I) (CD antigen CD44)	742	81538	1.2	1.47171e-08	0	CD44 antigen	0
IGF2	P01344	IGF2_HUMAN	Insulin-like growth factor II (IGF-II) (Somatomedin-A) (T3M-11-derived growth factor) [Cleaved into: Insulin-like growth factor II; Insulin-like growth factor II Ala-25 Del; Preptin]	180	20140	1.2	5.95829e-08	0	Insulin-like growth factor II	0
KRT77	Q7Z794	K2C1B_HUMAN	Keratin, type II cytoskeletal 1b (Cytokeratin-1B) (CK-1B) (Keratin-77) (K77) (Type-II keratin Kb39)	578	61901	1.2	1.93858e-08	0	Keratin, type II cytoskeletal 1b	0
IGHV1-69D	A0A0B4J2H0	HV69D_HUMAN	Immunoglobulin heavy variable 1-69D	117	12660	1.2	9.47867e-08	0	Immunoglobulin heavy variable 1-69D	0
IGHV5-10-1	A0A0J9YXX1	HV5X1_HUMAN	Immunoglobulin heavy variable 5-10-1	117	12773	1.2	9.39482e-08	0	Immunoglobulin heavy variable 5-10-1	0
C4BPB	P20851	C4BPB_HUMAN	C4b-binding protein beta chain	252	28357	1.1	3.87911e-08	0	C4b-binding protein beta chain	0
RNASE1	P07998	RNAS1_HUMAN	Ribonuclease pancreatic (EC 4.6.1.18) (HP-RNase) (RIB-1) (RNase UpI-1) (Ribonuclease 1) (RNase 1) (Ribonuclease A) (RNase A)	156	17644	1.1	6.23441e-08	0	Ribonuclease pancreatic	0
IGHV1-69-2	A0A0G2JMI3	HV692_HUMAN	Immunoglobulin heavy variable 1-69-2	117	12871	1.1	8.54634e-08	0	Immunoglobulin heavy variable 1-69-2	0
COL6A3	P12111	CO6A3_HUMAN	Collagen alpha-3(VI) chain	3177	343669	1	2.90978e-09	0	Collagen alpha-3	0
IGKV2D-26	A0A0A0MRZ7	KVD26_HUMAN	Immunoglobulin kappa variable 2D-26	120	13297	1	7.52049e-08	0	Immunoglobulin kappa variable 2D-26	0
KRT14	P02533	K1C14_HUMAN	Keratin, type I cytoskeletal 14 (Cytokeratin-14) (CK-14) (Keratin-14) (K14)	472	51561	1.6	3.10312e-08	0	Keratin, type I cytoskeletal 14	0
CSF1R	P07333	CSF1R_HUMAN	Macrophage colony-stimulating factor 1 receptor (CSF-1 receptor) (CSF-1-R) (CSF-1R) (M-CSF-R) (EC 2.7.10.1) (Proto-oncogene c-Fms) (CD antigen CD115)	972	107984	1.6	1.4817e-08	0	Macrophage colony-stimulating factor 1 receptor	0
NCAM1	P13591	NCAM1_HUMAN	Neural cell adhesion molecule 1 (N-CAM-1) (NCAM-1) (CD antigen CD56)	858	94574	2.3	2.43196e-08	0	Neural cell adhesion molecule 1	0
CD163	Q86VB7	C163A_HUMAN	Scavenger receptor cysteine-rich type 1 protein M130 (Hemoglobin scavenger receptor) (CD antigen CD163) [Cleaved into: Soluble CD163 (sCD163)]	1156	125451	1.6	1.2754e-08	0	Scavenger receptor cysteine-rich type 1 protein M130	0
ICAM1	P05362	ICAM1_HUMAN	Intercellular adhesion molecule 1 (ICAM-1) (Major group rhinovirus receptor) (CD antigen CD54)	532	57825	2.2	3.80458e-08	0	Intercellular adhesion molecule 1	0
JCHAIN	P01591	IGJ_HUMAN	Immunoglobulin J chain (Joining chain of multimeric IgA and IgM)	159	18099	2.2	1.21554e-07	0	Immunoglobulin J chain	0
APOF	Q13790	APOF_HUMAN	Apolipoprotein F (Apo-F) (Lipid transfer inhibitor protein) (LTIP)	326	35399	2.2	6.21486e-08	0	Apolipoprotein F	0
CNDP1	Q96KN2	CNDP1_HUMAN	Beta-Ala-His dipeptidase (EC 3.4.13.20) (CNDP dipeptidase 1) (Carnosine dipeptidase 1) (Glutamate carboxypeptidase-like protein 2) (Serum carnosinase)	507	56692	2.1	3.70423e-08	0	Beta-Ala-His dipeptidase	0
C1QC	P02747	C1QC_HUMAN	Complement C1q subcomponent subunit C	245	25774	2.1	8.14775e-08	0	Complement C1q subcomponent subunit C	0
B2M	P61769	B2MG_HUMAN	Beta-2-microglobulin [Cleaved into: Beta-2-microglobulin form pI 5.3]	119	13715	2.1	1.53117e-07	0	Beta-2-microglobulin [Cleaved into: Beta-2-microglobulin form pI 5.3]	0
SERPINA5	P05154	IPSP_HUMAN	Plasma serine protease inhibitor (Acrosomal serine protease inhibitor) (Plasminogen activator inhibitor 3) (PAI-3) (PAI3) (Protein C inhibitor) (PCI) (Serpin A5)	406	45675	2.1	4.5977e-08	0	Serpin A5	0
VASN	Q6EMK4	VASN_HUMAN	Vasorin (Protein slit-like 2)	673	71713	2	2.78889e-08	0	Vasorin	0
MCAM	P43121	MUC18_HUMAN	Cell surface glycoprotein MUC18 (Cell surface glycoprotein P1H12) (Melanoma cell adhesion molecule) (Melanoma-associated antigen A32) (Melanoma-associated antigen MUC18) (S-endo 1 endothelial-associated antigen) (CD antigen CD146)	646	71607	1.9	2.65337e-08	0	Cell surface glycoprotein MUC18	0
EFEMP1	Q12805	FBLN3_HUMAN	EGF-containing fibulin-like extracellular matrix protein 1 (Extracellular protein S1-5) (Fibrillin-like protein) (Fibulin-3) (FIBL-3)	493	54641	1.9	3.47724e-08	0	EGF-containing fibulin-like extracellular matrix protein 1	0
MASP1	P48740	MASP1_HUMAN	Mannan-binding lectin serine protease 1 (EC 3.4.21.-) (Complement factor MASP-3) (Complement-activating component of Ra-reactive factor) (Mannose-binding lectin-associated serine protease 1) (MASP-1) (Mannose-binding protein-associated serine protease) (Ra-reactive factor serine protease p100) (RaRF) (Serine protease 5) [Cleaved into: Mannan-binding lectin serine protease 1 heavy chain; Mannan-bi…	699	79247	1.9	2.39757e-08	0	Mannan-binding lectin serine protease 1	0
CFHR5	Q9BXR6	FHR5_HUMAN	Complement factor H-related protein 5 (FHR-5)	569	64419	1.9	2.94944e-08	0	Complement factor H-related protein 5	0
KRT79	Q5XKE5	K2C79_HUMAN	Keratin, type II cytoskeletal 79 (Cytokeratin-79) (CK-79) (Keratin-6-like) (Keratin-6L) (Keratin-79) (K79) (Type-II keratin Kb38)	535	57836	1.9	3.28515e-08	0	Keratin, type II cytoskeletal 79	0
POTEF	A5A3E0	POTEF_HUMAN	POTE ankyrin domain family member F (ANKRD26-like family C member 1B) (Chimeric POTE-actin protein)	1075	121445	1.9	1.56449e-08	0	POTE ankyrin domain family member F	0
KRT5	P13647	K2C5_HUMAN	Keratin, type II cytoskeletal 5 (58 kDa cytokeratin) (Cytokeratin-5) (CK-5) (Keratin-5) (K5) (Type-II keratin Kb5)	590	62378	3.6	5.77127e-08	0	Keratin, type II cytoskeletal 5	0
IGLV6-57	P01721	LV657_HUMAN	Immunoglobulin lambda variable 6-57 (Ig lambda chain V-VI region AR) (Ig lambda chain V-VI region EB4) (Ig lambda chain V-VI region NIG-48) (Ig lambda chain V-VI region SUT) (Ig lambda chain V-VI region WLT)	117	12566	1.9	1.51202e-07	0	Immunoglobulin lambda variable 6-57	0
LCP1	P13796	PLSL_HUMAN	Plastin-2 (L-plastin) (LC64P) (Lymphocyte cytosolic protein 1) (LCP-1)	627	70288	1.8	2.56089e-08	0	Plastin-2	0
KRT8	P05787	K2C8_HUMAN	Keratin, type II cytoskeletal 8 (Cytokeratin-8) (CK-8) (Keratin-8) (K8) (Type-II keratin Kb8)	483	53704	1.7	3.1655e-08	0	Keratin, type II cytoskeletal 8	0
KRT16	P08779	K1C16_HUMAN	Keratin, type I cytoskeletal 16 (Cytokeratin-16) (CK-16) (Keratin-16) (K16)	473	51268	1.7	3.31591e-08	0	Keratin, type I cytoskeletal 16	0
IGLV1-51	P01701	LV151_HUMAN	Immunoglobulin lambda variable 1-51 (Ig lambda chain V-I region BL2) (Ig lambda chain V-I region EPS) (Ig lambda chain V-I region NEW) (Ig lambda chain V-I region NIG-64)	117	12249	1.7	1.38787e-07	0	Immunoglobulin lambda variable 1-51	0
TGFBI	Q15582	BGH3_HUMAN	Transforming growth factor-beta-induced protein ig-h3 (Beta ig-h3) (Kerato-epithelin) (RGD-containing collagen-associated protein) (RGD-CAP)	683	74681	1.6	2.14245e-08	0	Transforming growth factor-beta-induced protein ig-h3	0
DBH	P09172	DOPO_HUMAN	Dopamine beta-hydroxylase (EC 1.14.17.1) (Dopamine beta-monooxygenase) [Cleaved into: Soluble dopamine beta-hydroxylase]	617	69065	1.6	2.31666e-08	0	Dopamine beta-hydroxylase	0
ALCAM	Q13740	CD166_HUMAN	CD166 antigen (Activated leukocyte cell adhesion molecule) (CD antigen CD166)	583	65102	1.6	2.45768e-08	0	CD166 antigen	0
IGKV2D-28	P01615	KVD28_HUMAN	Immunoglobulin kappa variable 2D-28 (Ig kappa chain V-II region FR) (Ig kappa chain V-II region GM607) (Ig kappa chain V-II region MIL) (Ig kappa chain V-II region TEW)	120	12957	3.5	2.70124e-07	0	Immunoglobulin kappa variable 2D-28	0
C8A	P07357	CO8A_HUMAN	Complement component C8 alpha chain (Complement component 8 subunit alpha)	584	65163	6.4	9.82152e-08	0	Complement component C8 alpha chain	0
IGFBP3	P17936	IBP3_HUMAN	Insulin-like growth factor-binding protein 3 (IBP-3) (IGF-binding protein 3) (IGFBP-3)	291	31674	3.6	1.13658e-07	0	Insulin-like growth factor-binding protein 3	0
APOH	P02749	APOH_HUMAN	Beta-2-glycoprotein 1 (APC inhibitor) (Activated protein C-binding protein) (Anticardiolipin cofactor) (Apolipoprotein H) (Apo-H) (Beta-2-glycoprotein I) (B2GPI) (Beta(2)GPI)	345	38298	41	1.07055e-06	0	Beta-2-glycoprotein 1	0
ITIH4	Q14624	ITIH4_HUMAN	Inter-alpha-trypsin inhibitor heavy chain H4 (ITI heavy chain H4) (ITI-HC4) (Inter-alpha-inhibitor heavy chain 4) (Inter-alpha-trypsin inhibitor family heavy chain-related protein) (IHRP) (Plasma kallikrein sensitive glycoprotein 120) (Gp120) (PK-120) [Cleaved into: 70 kDa inter-alpha-trypsin inhibitor heavy chain H4; 35 kDa inter-alpha-trypsin inhibitor heavy chain H4]	930	103357	58	5.61162e-07	0	Inter-alpha-trypsin inhibitor heavy chain H4	0
IGLL5	B9A064	IGLL5_HUMAN	Immunoglobulin lambda-like polypeptide 5 (G lambda-1) (Germline immunoglobulin lambda 1)	214	23063	53	2.29805e-06	0	Immunoglobulin lambda-like polypeptide 5	0
A1BG	P04217	A1BG_HUMAN	Alpha-1B-glycoprotein (Alpha-1-B glycoprotein)	495	54254	51	9.40023e-07	0	Alpha-1B-glycoprotein	0
SERPIND1	P05546	HEP2_HUMAN	Heparin cofactor 2 (Heparin cofactor II) (HC-II) (Protease inhibitor leuserpin-2) (HLS2) (Serpin D1)	499	57071	50	8.76102e-07	0	Heparin cofactor 2	0
C7	P10643	CO7_HUMAN	Complement component C7	843	93518	48	5.1327e-07	0	Complement component C7	0
IGLL1	P15814	IGLL1_HUMAN	Immunoglobulin lambda-like polypeptide 1 (CD179 antigen-like family member B) (Ig lambda-5) (Immunoglobulin omega polypeptide) (Immunoglobulin-related protein 14.1) (CD antigen CD179b)	213	22963	48	2.09032e-06	0	Immunoglobulin lambda-like polypeptide 1	0
AMBP	P02760	AMBP_HUMAN	Protein AMBP (Protein HC) [Cleaved into: Alpha-1-microglobulin (EC 1.6.2.-) (Alpha-1 microglycoprotein) (Complex-forming glycoprotein heterogeneous in charge); Inter-alpha-trypsin inhibitor light chain (ITI-LC) (Bikunin) (EDC1) (HI-30) (Uronic-acid-rich protein); Trypstatin]	352	38999	47	1.20516e-06	0	Protein AMBP	0
KNG1	P01042	KNG1_HUMAN	Kininogen-1 (Alpha-2-thiol proteinase inhibitor) (Fitzgerald factor) (High molecular weight kininogen) (HMWK) (Williams-Fitzgerald-Flaujeac factor) [Cleaved into: Kininogen-1 heavy chain; T-kinin (Ile-Ser-Bradykinin); Bradykinin (Kallidin I); Lysyl-bradykinin (Kallidin II); Kininogen-1 light chain; Low molecular weight growth-promoting factor]	644	71957	47	6.53168e-07	0	Kininogen-1	0
FN1	P02751	FINC_HUMAN	Fibronectin (FN) (Cold-insoluble globulin) (CIG) [Cleaved into: Anastellin; Ugl-Y1; Ugl-Y2; Ugl-Y3]	2477	272320	47	1.72591e-07	0	Fibronectin	0
PLG	P00747	PLMN_HUMAN	Plasminogen (EC 3.4.21.7) [Cleaved into: Plasmin heavy chain A; Activation peptide; Angiostatin; Plasmin heavy chain A, short form; Plasmin light chain B]	810	90569	45	4.96859e-07	0	Plasminogen	0
F2	P00734	THRB_HUMAN	Prothrombin (EC 3.4.21.5) (Coagulation factor II) [Cleaved into: Activation peptide fragment 1; Activation peptide fragment 2; Thrombin light chain; Thrombin heavy chain]	622	70037	41	5.85405e-07	0	Prothrombin	0
ORM1	P02763	A1AG1_HUMAN	Alpha-1-acid glycoprotein 1 (AGP 1) (Orosomucoid-1) (OMD 1)	201	23540	61	2.59133e-06	0	Alpha-1-acid glycoprotein 1	0
C5	P01031	CO5_HUMAN	Complement C5 (C3 and PZP-like alpha-2-macroglobulin domain-containing protein 4) [Cleaved into: Complement C5 beta chain; Complement C5 alpha chain; C5a anaphylatoxin; Complement C5 alpha' chain]	1676	188305	39	2.07111e-07	0	Complement C5	0
SERPINA6	P08185	CBG_HUMAN	Corticosteroid-binding globulin (CBG) (Serpin A6) (Transcortin)	405	45141	37	8.19654e-07	0	Corticosteroid-binding globulin	0
KRT1	P04264	K2C1_HUMAN	Keratin, type II cytoskeletal 1 (67 kDa cytokeratin) (Cytokeratin-1) (CK-1) (Hair alpha protein) (Keratin-1) (K1) (Type-II keratin Kb1)	644	66039	35	5.2999e-07	0	Keratin, type II cytoskeletal 1	0
C2	P06681	CO2_HUMAN	Complement C2 (EC 3.4.21.43) (C3/C5 convertase) [Cleaved into: Complement C2b fragment; Complement C2a fragment]	752	83268	34	4.0832e-07	0	Complement C2	0
VTN	P04004	VTNC_HUMAN	Vitronectin (VN) (S-protein) (Serum-spreading factor) (V75) [Cleaved into: Vitronectin V65 subunit; Vitronectin V10 subunit; Somatomedin-B]	478	54306	33	6.07668e-07	0	Vitronectin	0
CLU	P10909	CLUS_HUMAN	Clusterin (Aging-associated gene 4 protein) (Apolipoprotein J) (Apo-J) (Complement cytolysis inhibitor) (CLI) (Complement-associated protein SP-40,40) (Ku70-binding protein 1) (NA1/NA2) (Sulfated glycoprotein 2) (SGP-2) (Testosterone-repressed prostate message 2) (TRPM-2) [Cleaved into: Clusterin beta chain (ApoJalpha) (Complement cytolysis inhibitor a chain) (SP-40,40 beta-chain); Clusterin alph…	449	52495	29	5.52434e-07	0	Clusterin	0
HRG	P04196	HRG_HUMAN	Histidine-rich glycoprotein (Histidine-proline-rich glycoprotein) (HPRG)	525	59578	28	4.69972e-07	0	Histidine-rich glycoprotein	0
C4BPA	P04003	C4BPA_HUMAN	C4b-binding protein alpha chain (C4bp) (Proline-rich protein) (PRP)	597	67033	28	4.17705e-07	0	C4b-binding protein alpha chain	0
ATRN	O75882	ATRN_HUMAN	Attractin (DPPT-L) (Mahogany homolog)	1429	158537	27	1.70307e-07	0	Attractin	0
KRT9	P35527	K1C9_HUMAN	Keratin, type I cytoskeletal 9 (Cytokeratin-9) (CK-9) (Keratin-9) (K9)	623	62064	24	3.86698e-07	0	Keratin, type I cytoskeletal 9	0
ITIH1	P19827	ITIH1_HUMAN	Inter-alpha-trypsin inhibitor heavy chain H1 (ITI heavy chain H1) (ITI-HC1) (Inter-alpha-inhibitor heavy chain 1) (Inter-alpha-trypsin inhibitor complex component III) (Serum-derived hyaluronan-associated protein) (SHAP)	911	101389	59	5.81917e-07	0	Inter-alpha-trypsin inhibitor heavy chain H1	0
SERPINF2	P08697	A2AP_HUMAN	Alpha-2-antiplasmin (Alpha-2-AP) (Alpha-2-plasmin inhibitor) (Alpha-2-PI) (Serpin F2)	491	54566	61	1.11791e-06	0	Alpha-2-antiplasmin	0
FETUB	Q9UGM5	FETUB_HUMAN	Fetuin-B (16G2) (Fetuin-like protein IRL685) (Gugu)	382	42055	3.6	8.56022e-08	0	Fetuin-B	0
C4A	P0C0L4	CO4A_HUMAN	Complement C4-A (Acidic complement C4) (C3 and PZP-like alpha-2-macroglobulin domain-containing protein 2) [Cleaved into: Complement C4 beta chain; Complement C4-A alpha chain; C4a anaphylatoxin; C4b-A; C4d-A; Complement C4 gamma chain]	1744	192785	120	6.22455e-07	0	Complement C4-A	0
GSN	P06396	GELS_HUMAN	Gelsolin (AGEL) (Actin-depolymerizing factor) (ADF) (Brevin)	782	85698	240	2.80053e-06	0	Gelsolin	0
IGHG1	P01857	IGHG1_HUMAN	Immunoglobulin heavy constant gamma 1 (Ig gamma-1 chain C region) (Ig gamma-1 chain C region EU) (Ig gamma-1 chain C region KOL) (Ig gamma-1 chain C region NIE)	399	43912	230	5.23775e-06	0	Immunoglobulin heavy constant gamma 1	0
C3	P01024	CO3_HUMAN	Complement C3 (C3 and PZP-like alpha-2-macroglobulin domain-containing protein 1) [Cleaved into: Complement C3 beta chain; C3-beta-c (C3bc); Complement C3 alpha chain; C3a anaphylatoxin; Acylation stimulating protein (ASP) (C3adesArg); Complement C3b alpha' chain; Complement C3c alpha' chain fragment 1; Complement C3dg fragment; Complement C3g fragment; Complement C3d fragment; Complement C3f fra…	1663	187148	200	1.06867e-06	0	Complement C3	0
A2M	P01023	A2MG_HUMAN	Alpha-2-macroglobulin (Alpha-2-M) (C3 and PZP-like alpha-2-macroglobulin domain-containing protein 5)	1474	163291	170	1.04109e-06	0	Alpha-2-macroglobulin	0
FGA	P02671	FIBA_HUMAN	Fibrinogen alpha chain [Cleaved into: Fibrinopeptide A; Fibrinogen alpha chain]	866	94973	140	1.4741e-06	0	Fibrinogen alpha chain [Cleaved into: Fibrinopeptide A; Fibrinogen alpha chain]	0
SERPINA1	P01009	A1AT_HUMAN	Alpha-1-antitrypsin (Alpha-1 protease inhibitor) (Alpha-1-antiproteinase) (Serpin A1) [Cleaved into: Short peptide from AAT (SPAAT)]	418	46737	140	2.99549e-06	0	Alpha-1-antitrypsin	0
IGHA1	P01876	IGHA1_HUMAN	Immunoglobulin heavy constant alpha 1 (Ig alpha-1 chain C region) (Ig alpha-1 chain C region BUR) (Ig alpha-1 chain C region TRO)	398	42849	130	3.03391e-06	0	Immunoglobulin heavy constant alpha 1	0
SERPINC1	P01008	ANT3_HUMAN	Antithrombin-III (ATIII) (Serpin C1)	464	52602	120	2.28128e-06	0	Antithrombin-III	0
C4B	P0C0L5	CO4B_HUMAN	Complement C4-B (Basic complement C4) (C3 and PZP-like alpha-2-macroglobulin domain-containing protein 3) [Cleaved into: Complement C4 beta chain; Complement C4-B alpha chain; C4a anaphylatoxin; C4b-B; C4d-B; Complement C4 gamma chain]	1744	192751	120	6.22565e-07	0	Complement C4-B	0
CFB	P00751	CFAB_HUMAN	Complement factor B (EC 3.4.21.47) (C3/C5 convertase) (Glycine-rich beta glycoprotein) (GBG) (PBF2) (Properdin factor B) [Cleaved into: Complement factor B Ba fragment; Complement factor B Bb fragment]	764	85533	120	1.40297e-06	0	Complement factor B	0
APOA1	P02647	APOA1_HUMAN	Apolipoprotein A-I (Apo-AI) (ApoA-I) (Apolipoprotein A1) [Cleaved into: Proapolipoprotein A-I (ProapoA-I); Truncated apolipoprotein A-I (Apolipoprotein A-I(1-242))]	267	30778	110	3.57398e-06	0	Apolipoprotein A-I	0
C9	P02748	CO9_HUMAN	Complement component C9 [Cleaved into: Complement component C9a; Complement component C9b]	559	63173	64	1.01309e-06	0	Complement component C9 [Cleaved into: Complement component C9a; Complement component C9b]	0
FGB	P02675	FIBB_HUMAN	Fibrinogen beta chain [Cleaved into: Fibrinopeptide B; Fibrinogen beta chain]	491	55928	110	1.96681e-06	0	Fibrinogen beta chain [Cleaved into: Fibrinopeptide B; Fibrinogen beta chain]	0
IGHM	P01871	IGHM_HUMAN	Immunoglobulin heavy constant mu (Ig mu chain C region) (Ig mu chain C region BOT) (Ig mu chain C region GAL) (Ig mu chain C region OU)	474	51924	110	2.11848e-06	0	Ig mu chain C region	0
CFH	P08603	CFAH_HUMAN	Complement factor H (H factor 1)	1231	139096	100	7.18928e-07	0	Complement factor H	0
APOB	P04114	APOB_HUMAN	Apolipoprotein B-100 (Apo B-100) [Cleaved into: Apolipoprotein B-48 (Apo B-48)]	4563	515545	100	1.93969e-07	0	Apo B-100	0
TF	P02787	TRFE_HUMAN	Serotransferrin (Transferrin) (Beta-1 metal-binding globulin) (Siderophilin)	698	77050	98	1.2719e-06	0	Serotransferrin	0
APOD	P05090	APOD_HUMAN	Apolipoprotein D (Apo-D) (ApoD)	189	21276	90	4.23012e-06	0	Apolipoprotein D	0
PGLYRP2	Q96PD5	PGRP2_HUMAN	N-acetylmuramoyl-L-alanine amidase (EC 3.5.1.28) (Peptidoglycan recognition protein 2) (Peptidoglycan recognition protein long) (PGRP-L)	576	62217	87	1.39833e-06	0	N-acetylmuramoyl-L-alanine amidase	0
GC	P02774	VTDB_HUMAN	Vitamin D-binding protein (DBP) (VDB) (Gc protein-derived macrophage activating factor) (Gc-MAF) (GcMAF) (Gc-globulin) (Group-specific component) (Gc) (Vitamin D-binding protein-macrophage activating factor) (DBP-maf)	474	52918	73	1.37949e-06	0	Vitamin D-binding protein	0
FGG	P02679	FIBG_HUMAN	Fibrinogen gamma chain	453	51512	73	1.41715e-06	0	Fibrinogen gamma chain	0
IGHA2	P01877	IGHA2_HUMAN	Immunoglobulin heavy constant alpha 2 (Ig alpha-2 chain C region) (Ig alpha-2 chain C region BUT) (Ig alpha-2 chain C region LAN)	391	42334	67	1.58265e-06	0	Immunoglobulin heavy constant alpha 2	0
FBLN1	P23142	FBLN1_HUMAN	Fibulin-1 (FIBL-1)	703	77214	21	2.71971e-07	0	Fibulin-1	0
KRT10	P13645	K1C10_HUMAN	Keratin, type I cytoskeletal 10 (Cytokeratin-10) (CK-10) (Keratin-10) (K10)	584	58827	18	3.05982e-07	0	Keratin, type I cytoskeletal 10	0
IGHV3-11	P01762	HV311_HUMAN	Immunoglobulin heavy variable 3-11 (Ig heavy chain V-III region TRO)	117	12909	18	1.39438e-06	0	Immunoglobulin heavy variable 3-11	0
F13B	P05160	F13B_HUMAN	Coagulation factor XIII B chain (Fibrin-stabilizing factor B subunit) (Protein-glutamine gamma-glutamyltransferase B chain) (Transglutaminase B chain)	661	75511	4.7	6.22426e-08	0	Coagulation factor XIII B chain	0
C8B	P07358	CO8B_HUMAN	Complement component C8 beta chain (Complement component 8 subunit beta)	591	66948	6.7	1.00078e-07	0	Complement component C8 beta chain	0
IGKV3D-11	A0A0A0MRZ8	KVD11_HUMAN	Immunoglobulin kappa variable 3D-11	115	12625	6.7	5.30693e-07	0	Immunoglobulin kappa variable 3D-11	0
LCAT	P04180	LCAT_HUMAN	Phosphatidylcholine-sterol acyltransferase (EC 2.3.1.43) (1-alkyl-2-acetylglycerophosphocholine esterase) (EC 3.1.1.47) (Lecithin-cholesterol acyltransferase) (Phospholipid-cholesterol acyltransferase) (Platelet-activating factor acetylhydrolase) (PAF acetylhydrolase)	440	49578	6.4	1.2909e-07	0	Phosphatidylcholine-sterol acyltransferase	0
CFP	P27918	PROP_HUMAN	Properdin (Complement factor P)	469	51276	6.2	1.20914e-07	0	Properdin	0
GPX3	P22352	GPX3_HUMAN	Glutathione peroxidase 3 (GPx-3) (GSHPx-3) (EC 1.11.1.9) (Extracellular glutathione peroxidase) (Plasma glutathione peroxidase) (GPx-P) (GSHPx-P)	226	25552	6.2	2.42642e-07	0	Glutathione peroxidase 3	0
CHL1	O00533	NCHL1_HUMAN	Neural cell adhesion molecule L1-like protein (Close homolog of L1) [Cleaved into: Processed neural cell adhesion molecule L1-like protein]	1208	135071	5.8	4.29404e-08	0	Neural cell adhesion molecule L1-like protein	0
IGHV4-59	P01825	HV459_HUMAN	Immunoglobulin heavy variable 4-59 (Ig heavy chain V-II region NEWM)	116	12936	5.5	4.2517e-07	0	Immunoglobulin heavy variable 4-59	0
PROC	P04070	PROC_HUMAN	Vitamin K-dependent protein C (EC 3.4.21.69) (Anticoagulant protein C) (Autoprothrombin IIA) (Blood coagulation factor XIV) [Cleaved into: Vitamin K-dependent protein C light chain; Vitamin K-dependent protein C heavy chain; Activation peptide]	461	52071	5.2	9.98636e-08	0	Vitamin K-dependent protein C	0
PROS1	P07225	PROS_HUMAN	Vitamin K-dependent protein S	676	75123	5	6.65575e-08	0	Vitamin K-dependent protein S	0
CFHR2	P36980	FHR2_HUMAN	Complement factor H-related protein 2 (FHR-2) (DDESK59) (H factor-like 3) (H factor-like protein 2)	270	30651	4.8	1.56602e-07	0	Complement factor H-related protein 2	0
SELL	P14151	LYAM1_HUMAN	L-selectin (CD62 antigen-like family member L) (Leukocyte adhesion molecule 1) (LAM-1) (Leukocyte surface antigen Leu-8) (Leukocyte-endothelial cell adhesion molecule 1) (LECAM1) (Lymph node homing receptor) (TQ1) (gp90-MEL) (CD antigen CD62L)	372	42187	4.7	1.11409e-07	0	L-selectin	0
IGKV3-11	P04433	KV311_HUMAN	Immunoglobulin kappa variable 3-11 (Ig kappa chain V-III region VG)	115	12575	18	1.43141e-06	0	Immunoglobulin kappa variable 3-11	0
IGLV3-21	P80748	LV321_HUMAN	Immunoglobulin lambda variable 3-21 (Ig lambda chain V-III region LOI) (Ig lambda chain V-V region DEL) (Ig lambda chain V-VII region MOT)	117	12446	4.7	3.77631e-07	0	Immunoglobulin lambda variable 3-21	0
KRT6A	P02538	K2C6A_HUMAN	Keratin, type II cytoskeletal 6A (Cytokeratin-6A) (CK-6A) (Cytokeratin-6D) (CK-6D) (Keratin-6A) (K6A) (Type-II keratin Kb6) (allergen Hom s 5)	564	60045	4.5	7.49438e-08	0	Keratin, type II cytoskeletal 6A	0
F11	P03951	FA11_HUMAN	Coagulation factor XI (FXI) (EC 3.4.21.27) (Plasma thromboplastin antecedent) (PTA) [Cleaved into: Coagulation factor XIa heavy chain; Coagulation factor XIa light chain]	625	70109	4.4	6.27594e-08	0	Coagulation factor XI	0
HABP2	Q14520	HABP2_HUMAN	Hyaluronan-binding protein 2 (EC 3.4.21.-) (Factor VII-activating protease) (Factor seven-activating protease) (FSAP) (Hepatocyte growth factor activator-like protein) (Plasma hyaluronan-binding protein) [Cleaved into: Hyaluronan-binding protein 2 50 kDa heavy chain; Hyaluronan-binding protein 2 50 kDa heavy chain alternate form; Hyaluronan-binding protein 2 27 kDa light chain; Hyaluronan-binding…	560	62672	4.4	7.02068e-08	0	Hyaluronan-binding protein 2	0
CFD	P00746	CFAD_HUMAN	Complement factor D (EC 3.4.21.46) (Adipsin) (C3 convertase activator) (Properdin factor D)	253	27033	4.4	1.62764e-07	0	Complement factor D	0
IGHV4-61	A0A0C4DH41	HV461_HUMAN	Immunoglobulin heavy variable 4-61	118	13066	4.4	3.36752e-07	0	Immunoglobulin heavy variable 4-61	0
CD5L	O43866	CD5L_HUMAN	CD5 antigen-like (Apoptosis inhibitor expressed by macrophages) (hAIM) (CT-2) (IgM-associated peptide) (SP-alpha)	347	38088	4.3	1.12896e-07	0	CD5 antigen-like	0
PRG4	Q92954	PRG4_HUMAN	Proteoglycan 4 (Lubricin) (Megakaryocyte-stimulating factor) (Superficial zone proteoglycan) [Cleaved into: Proteoglycan 4 C-terminal part]	1404	151061	4.3	2.84653e-08	0	Proteoglycan 4	0
IGHV3-64	A0A075B6Q5	HV364_HUMAN	Immunoglobulin heavy variable 3-64	118	12891	4.3	3.33566e-07	0	Immunoglobulin heavy variable 3-64	0
IGHV4-4	A0A075B6R2	HV404_HUMAN	Immunoglobulin heavy variable 4-4	117	12848	3.8	2.95766e-07	0	Immunoglobulin heavy variable 4-4	0
IGKV2-30	P06310	KV230_HUMAN	Immunoglobulin kappa variable 2-30 (Ig kappa chain V-II region RPMI 6410)	120	13185	6.8	5.15738e-07	0	Immunoglobulin kappa variable 2-30	0
F12	P00748	FA12_HUMAN	Coagulation factor XII (EC 3.4.21.38) (Hageman factor) (HAF) [Cleaved into: Coagulation factor XIIa heavy chain; Beta-factor XIIa part 1; Coagulation factor XIIa light chain (Beta-factor XIIa part 2)]	615	67792	7	1.03257e-07	0	Coagulation factor XII	0
IGHV3-66	A0A0C4DH42	HV366_HUMAN	Immunoglobulin heavy variable 3-66	116	12698	7.2	5.67018e-07	0	Immunoglobulin heavy variable 3-66	0
APOM	O95445	APOM_HUMAN	Apolipoprotein M (Apo-M) (ApoM) (Protein G3a)	188	21253	8.2	3.85828e-07	0	Apolipoprotein M	0
PZP	P20742	PZP_HUMAN	Pregnancy zone protein (C3 and PZP-like alpha-2-macroglobulin domain-containing protein 6)	1482	163863	15	9.15399e-08	0	Pregnancy zone protein	0
C1RL	Q9NZP8	C1RL_HUMAN	Complement C1r subcomponent-like protein (C1r-LP) (C1r-like protein) (EC 3.4.21.-) (C1r-like serine protease analog protein) (CLSPa)	487	53498	15	2.80384e-07	0	Complement C1r subcomponent-like protein	0
SERPINA4	P29622	KAIN_HUMAN	Kallistatin (Kallikrein inhibitor) (Peptidase inhibitor 4) (PI-4) (Serpin A4)	427	48542	14	2.8841e-07	0	Kallistatin	0
FCN3	O75636	FCN3_HUMAN	Ficolin-3 (Collagen/fibrinogen domain-containing lectin 3 p35) (Collagen/fibrinogen domain-containing protein 3) (Hakata antigen)	299	32903	14	4.25493e-07	0	Ficolin-3	0
C1S	P09871	C1S_HUMAN	Complement C1s subcomponent (EC 3.4.21.42) (C1 esterase) (Complement component 1 subcomponent s) [Cleaved into: Complement C1s subcomponent heavy chain; Complement C1s subcomponent light chain]	688	76684	14	1.82567e-07	0	Complement C1s subcomponent	0
CPN1	P15169	CBPN_HUMAN	Carboxypeptidase N catalytic chain (CPN) (EC 3.4.17.3) (Anaphylatoxin inactivator) (Arginine carboxypeptidase) (Carboxypeptidase N polypeptide 1) (Carboxypeptidase N small subunit) (Kininase-1) (Lysine carboxypeptidase) (Plasma carboxypeptidase B) (Serum carboxypeptidase N) (SCPN)	458	52286	13	2.48633e-07	0	Carboxypeptidase N catalytic chain	0
F10	P00742	FA10_HUMAN	Coagulation factor X (EC 3.4.21.6) (Stuart factor) (Stuart-Prower factor) [Cleaved into: Factor X light chain; Factor X heavy chain; Activated factor Xa heavy chain]	488	54732	13	2.37521e-07	0	Coagulation factor X	0
F5	P12259	FA5_HUMAN	Coagulation factor V (Activated protein C cofactor) (Proaccelerin, labile factor) [Cleaved into: Coagulation factor V heavy chain; Coagulation factor V light chain]	2224	251703	13	5.16482e-08	0	Coagulation factor V	0
CFHR1	Q03591	FHR1_HUMAN	Complement factor H-related protein 1 (FHR-1) (H factor-like protein 1) (FHL-1) (H-factor-like 1) (H36)	330	37651	13	3.45276e-07	0	Complement factor H-related protein 1	0
SAA1	P0DJI8	SAA1_HUMAN	Serum amyloid A-1 protein (SAA) [Cleaved into: Amyloid protein A (Amyloid fibril protein AA); Serum amyloid protein A(2-104); Serum amyloid protein A(3-104); Serum amyloid protein A(2-103); Serum amyloid protein A(2-102); Serum amyloid protein A(4-101)]	122	13546	11	8.12048e-07	0	Serum amyloid A-1 protein	0
IGKV1-16	P04430	KV116_HUMAN	Immunoglobulin kappa variable 1-16 (Ig kappa chain V-I region BAN)	117	12618	10	7.92519e-07	0	Immunoglobulin kappa variable 1-16	0
KRT2	P35908	K22E_HUMAN	Keratin, type II cytoskeletal 2 epidermal (Cytokeratin-2e) (CK-2e) (Epithelial keratin-2e) (Keratin-2 epidermis) (Keratin-2e) (K2e) (Type-II keratin Kb2)	639	65433	9.7	1.48243e-07	0	Keratin, type II cytoskeletal 2 epidermal	0
BCHE	P06276	CHLE_HUMAN	Cholinesterase (EC 3.1.1.8) (Acylcholine acylhydrolase) (Butyrylcholine esterase) (Choline esterase II) (Pseudocholinesterase)	602	68418	9.4	1.37391e-07	0	Cholinesterase	0
HGFAC	Q04756	HGFA_HUMAN	Hepatocyte growth factor activator (HGF activator) (HGFA) (EC 3.4.21.-) [Cleaved into: Hepatocyte growth factor activator short chain; Hepatocyte growth factor activator long chain]	655	70682	9.3	1.31575e-07	0	Hepatocyte growth factor activator	0
C6	P13671	CO6_HUMAN	Complement component C6	934	104786	9.2	8.7798e-08	0	Complement component C6	0
APOL1	O14791	APOL1_HUMAN	Apolipoprotein L1 (Apolipoprotein L) (Apo-L) (ApoL) (Apolipoprotein L-I) (ApoL-I)	398	43974	9.2	2.09215e-07	0	Apolipoprotein L1	0
ITIH3	Q06033	ITIH3_HUMAN	Inter-alpha-trypsin inhibitor heavy chain H3 (ITI heavy chain H3) (ITI-HC3) (Inter-alpha-inhibitor heavy chain 3) (Serum-derived hyaluronan-associated protein) (SHAP)	890	99849	9.1	9.11376e-08	0	Inter-alpha-trypsin inhibitor heavy chain H3	0
AFM	P43652	AFAM_HUMAN	Afamin (Alpha-albumin) (Alpha-Alb)	599	69069	8.7	1.25961e-07	0	Afamin	0
ECM1	Q16610	ECM1_HUMAN	Extracellular matrix protein 1 (Secretory component p85)	540	60674	8.7	1.43389e-07	0	Extracellular matrix protein 1	0
IGKV1-17	P01599	KV117_HUMAN	Immunoglobulin kappa variable 1-17 (Ig kappa chain V-I region Gal) (Ig kappa chain V-I region WEA)	117	12779	8.4	6.57328e-07	0	Immunoglobulin kappa variable 1-17	0
F9	P00740	FA9_HUMAN	Coagulation factor IX (EC 3.4.21.22) (Christmas factor) (Plasma thromboplastin component) (PTC) [Cleaved into: Coagulation factor IXa light chain; Coagulation factor IXa heavy chain]	461	51778	8.2	1.58368e-07	0	Coagulation factor IX	0
IGKV1D-17	A0A075B6S4	KVD17_HUMAN	Immunoglobulin kappa variable 1D-17	117	12835	1	7.7912e-08	0	Immunoglobulin kappa variable 1D-17	0
